# Supplementary material for: Domestication signatures in the non-conventional yeast Lachancea cidri
Source: mSystems. 2023 Dec 12;9(1):e01058-23. doi: 10.1128/msystems.01058-23 (PMC10805023; doi:10.1128/msystems.01058-23)
Supplement: Supplemental Tables — Tables S1 to S10. [file msystems.01058-23-s0002.xlsx]

## Sheet: Table S1
Table S1. List of L. cidri strains employed in this study.
Strain	Source	Geographic Location	Reference
NS47	bark sample of Nothofagus pumilio	Altos de Lircay National Park, Talca, Chile	Villarreal, et al. 2022
NS60	bark sample of Araucaria araucana	Villarrica National Park, Chile
NS38	bark sample of Nothofagus dombeyi	Huilo-Huilo Biological Reserve, Chile
NS84	bark sample of Nothofagus dombeyi	Valdivian Coastal Reserve, Chile
NS73	bark sample of Nothofagus pumilio	Osorno Volcano, Chile
NS81	bark sample of Nothofagus dombeyi	Chiloe National Park, Chile
NS18	bark sample of Nothofagus dombeyi	Coyhaique National Reserve, Chile
LC1	sap samples of Eucaliptus gunni	Central Plateau of Tasmania, Australia
CBS2950	cider fermnetation	France	Kurtzman 2003

## Sheet: Table S2
Table S2. Main Volatile Compounds detected in Chardonnay fermentation.
	ug/L
Strain	Total esters	Ethyl esters	Acetate esters	Higher alcohols	Volatile acids
L. cidri CBS2950	1394.71 ± 69	875 ± 7.99	519.71 ± 72.51	219453.71 ± 6292.76	21820.57 ± 1869.28
L. cidri LC1	1669.94 ± 89.59	755 ± 37.81	914.94 ± 52.38	395405.71 ± 50015.60	25659.23 ± 9543.78
L. cidri NS18	2056.13 ± 71.23	906.92 ± 48.54	1149.21 ± 117.45	400840.33 ± 17394.57	14283.73 ± 2245.79
S. cerevisiae EC1118	4811.43 ± 297.81	2449.39 ± 105.40	2362.04 ± 196.44	333568.83 ± 33736.84	15848.56 ± 1045.95

## Sheet: Table S3
Table S3. Percentage of residual nitrogen at different times in SWM300 and SWM60 fermentation
Strain	% of residual nitrogen (SWM300)			% of residual nitrogen (SWM60)
	16h	20h	24h	16h	20h	24h
CBS2950	81.38 ± 14.79	55.25 ± 8.42	0.60 ± 0.08	46.84 ±3.66	25.33 ± 0.37	6.34 ± 3.00
LC1	90.24 ± 4.24	80.95 ± 4.50	45.20 ± 11.60	60.88 ± 3.43	32.11 ± 2.15	1.84 ± 0.04

## Sheet: Table S4
Table S4. Metrics for genome assemblies
Metric	NS47	NS60	NS38	NS84	NS73	NS81	NS18	LC1
Total sequence count	9	9	9	10	9	10	10	9
Total sequence length (bp)	10424098	10387032	10365514	10444205	10381694	10363931	1069280	10326780
Min sequence length (bp)	58165	58678	57752	56477	49713	3144	586	20965
Max sequence length (bp)	2317578	2282486	2257418	2296877	2346912	2290429	2301477	2260497
Mean sequence length (bp)	1158233.11	1154114.67	1151723.78	1044420.20	1153521.56	690929.73	381881.43	1147420
Median sequence length (bp)	1149369	1144287	1152264	1120838	1144247	305393	2965850	1146535
N50 (bp)	16814000	1678034	1678038	1677714	1678328	1677157	1668196	1675964
L50 (bp)	3	3	3	3	3	3	3	3
GC%	41.17	41.19	41.19	41.17	41.20	41.16	40.88	41.25
Genome size (Mbp)	10.17	10.17	10.17	10.17	10.17	10.17	10.17	10.17

## Sheet: Table S5
Table S5. Results of BUSCO genome completition analysis (%)
Metric	NS47	NS60	NS38	NS84	NS73	NS81	NS18	LC1
Complete BUSCOs	98.9	98.6	98.4	95.2	98.8	98.6	98.7	98.8
Complete and single-copy BUSCOs	98.8	98.5	98.3	95.6	98.7	98.5	98.6	98.7
Complete and duplicated BUSCOs	0.1	0.1	0.1	0.3	0.1	0.1	0.1	0.1
Fragmented BUSCOs	0.1	0.2	0.2	1.3	0.1	0.1	0.2	0.2
Missing BUSCOs	1	1.2	1.4	3.5	1.1	1.3	1.1	1
Total BUSCO groups searched	100	100	100	100	100	100	100	100

## Sheet: Table S6
Table S6. SVs pairwise comparison among all L. cidri genomes assemblies.
	NS47		NS60		NS38		NS84		NS73		NS81		NS18		LC1		CBS2950
NS47	Total SV	0	Total SV	71	Total SV	65	Total SV	84	Total SV	70	Total SV	63	Total SV	70	Total SV	48	Total SV	68
	Deletions	0	Deletions	31	Deletions	24	Deletions	28	Deletions	25	Deletions	26	Deletions	30	Deletions	15	Deletions	24
	Insertions	0	Insertions	27	Insertions	25	Insertions	31	Insertions	33	Insertions	18	Insertions	27	Insertions	18	Insertions	28
	Duplications	0	Duplications	10	Duplications	9	Duplications	22	Duplications	6	Duplications	13	Duplications	10	Duplications	6	Duplications	9
	Contractions	0	Contractions	3	Contractions	4	Contractions	2	Contractions	6	Contractions	3	Contractions	3	Contractions	7	Contractions	5
	Inversions	0	Inversions	0	Inversions	3	Inversions	1	Inversions	0	Inversions	3	Inversions	0	Inversions	2	Inversions	1
	Translocations	0	Translocations	0	Translocations	0	Translocations	0	Translocations	0	Translocations	0	Translocations	0	Translocations	0	Translocations	1
NS60	Total SV	71	Total SV	0	Total SV	59	Total SV	72	Total SV	71	Total SV	58	Total SV	63	Total SV	52	Total SV	76
	Deletions	31	Deletions	0	Deletions	26	Deletions	28	Deletions	31	Deletions	25	Deletions	25	Deletions	18	Deletions	22
	Insertions	27	Insertions	0	Insertions	26	Insertions	25	Insertions	23	Insertions	23	Insertions	22	Insertions	24	Insertions	35
	Duplications	10	Duplications	0	Duplications	4	Duplications	8	Duplications	9	Duplications	2	Duplications	8	Duplications	7	Duplications	14
	Contractions	3	Contractions	0	Contractions	3	Contractions	9	Contractions	8	Contractions	8	Contractions	7	Contractions	2	Contractions	3
	Inversions	0	Inversions	0	Inversions	0	Inversions	2	Inversions	0	Inversions	0	Inversions	1	Inversions	1	Inversions	1
	Translocations	0	Translocations	0	Translocations	0	Translocations	0	Translocations	0	Translocations	0	Translocations	0	Translocations	0	Translocations	1
NS38	Total SV	65	Total SV	59	Total SV	0	Total SV	79	Total SV	59	Total SV	60	Total SV	53	Total SV	53	Total SV	79
	Deletions	24	Deletions	26	Deletions	0	Deletions	32	Deletions	26	Deletions	29	Deletions	24	Deletions	21	Deletions	26
	Insertions	25	Insertions	26	Insertions	0	Insertions	23	Insertions	22	Insertions	26	Insertions	19	Insertions	23	Insertions	39
	Duplications	9	Duplications	4	Duplications	0	Duplications	3	Duplications	7	Duplications	3	Duplications	4	Duplications	8	Duplications	8
	Contractions	4	Contractions	3	Contractions	0	Contractions	18	Contractions	4	Contractions	2	Contractions	5	Contractions	1	Contractions	4
	Inversions	3	Inversions	0	Inversions	0	Inversions	3	Inversions	0	Inversions	0	Inversions	1	Inversions	0	Inversions	1
	Translocations	0	Translocations	0	Translocations	0	Translocations	0	Translocations	0	Translocations	0	Translocations	0	Translocations	0	Translocations	1
NS84	Total SV	84	Total SV	72	Total SV	79	Total SV	0	Total SV	82	Total SV	42	Total SV	60	Total SV	76	Total SV	92
	Deletions	28	Deletions	28	Deletions	32	Deletions	0	Deletions	31	Deletions	15	Deletions	23	Deletions	22	Deletions	25
	Insertions	31	Insertions	25	Insertions	23	Insertions	0	Insertions	27	Insertions	11	Insertions	21	Insertions	26	Insertions	42
	Duplications	22	Duplications	8	Duplications	3	Duplications	0	Duplications	5	Duplications	2	Duplications	6	Duplications	25	Duplications	17
	Contractions	2	Contractions	9	Contractions	18	Contractions	0	Contractions	18	Contractions	13	Contractions	7	Contractions	1	Contractions	6
	Inversions	1	Inversions	2	Inversions	3	Inversions	0	Inversions	1	Inversions	1	Inversions	3	Inversions	2	Inversions	1
	Translocations	0	Translocations	0	Translocations	0	Translocations	0	Translocations	0	Translocations	0	Translocations	0	Translocations	0	Translocations	1
NS73	Total SV	70	Total SV	71	Total SV	59	Total SV	82	Total SV	0	Total SV	39	Total SV	58	Total SV	51	Total SV	66
	Deletions	25	Deletions	31	Deletions	26	Deletions	31	Deletions	0	Deletions	19	Deletions	21	Deletions	18	Deletions	21
	Insertions	33	Insertions	23	Insertions	22	Insertions	27	Insertions	0	Insertions	11	Insertions	21	Insertions	19	Insertions	28
	Duplications	6	Duplications	9	Duplications	7	Duplications	5	Duplications	0	Duplications	6	Duplications	9	Duplications	7	Duplications	9
	Contractions	6	Contractions	8	Contractions	4	Contractions	18	Contractions	0	Contractions	3	Contractions	7	Contractions	7	Contractions	6
	Inversions	0	Inversions	0	Inversions	0	Inversions	1	Inversions	0	Inversions	0	Inversions	0	Inversions	0	Inversions	1
	Translocations	0	Translocations	0	Translocations	0	Translocations	0	Translocations	0	Translocations	0	Translocations	0	Translocations	0	Translocations	1
NS81	Total SV	63	Total SV	58	Total SV	60	Total SV	42	Total SV	39	Total SV	0	Total SV	54	Total SV	48	Total SV	72
	Deletions	26	Deletions	25	Deletions	29	Deletions	15	Deletions	19	Deletions	0	Deletions	19	Deletions	17	Deletions	25
	Insertions	18	Insertions	23	Insertions	26	Insertions	11	Insertions	11	Insertions	0	Insertions	24	Insertions	24	Insertions	34
	Duplications	13	Duplications	2	Duplications	3	Duplications	2	Duplications	6	Duplications	0	Duplications	5	Duplications	4	Duplications	8
	Contractions	3	Contractions	8	Contractions	2	Contractions	13	Contractions	3	Contractions	0	Contractions	4	Contractions	3	Contractions	3
	Inversions	3	Inversions	0	Inversions	0	Inversions	1	Inversions	0	Inversions	0	Inversions	2	Inversions	0	Inversions	1
	Translocations	0	Translocations	0	Translocations	0	Translocations	0	Translocations	0	Translocations	0	Translocations	0	Translocations	0	Translocations	1
NS18	Total SV	70	Total SV	63	Total SV	53	Total SV	60	Total SV	58	Total SV	54	Total SV	0	Total SV	50	Total SV	71
	Deletions	30	Deletions	25	Deletions	24	Deletions	23	Deletions	21	Deletions	19	Deletions	0	Deletions	20	Deletions	23
	Insertions	27	Insertions	22	Insertions	19	Insertions	21	Insertions	21	Insertions	24	Insertions	0	Insertions	26	Insertions	31
	Duplications	10	Duplications	8	Duplications	4	Duplications	6	Duplications	9	Duplications	5	Duplications	0	Duplications	2	Duplications	11
	Contractions	3	Contractions	7	Contractions	5	Contractions	7	Contractions	7	Contractions	4	Contractions	0	Contractions	2	Contractions	3
	Inversions	0	Inversions	1	Inversions	1	Inversions	3	Inversions	0	Inversions	2	Inversions	0	Inversions	0	Inversions	1
	Translocations	0	Translocations	0	Translocations	0	Translocations	0	Translocations	0	Translocations	0	Translocations	0	Translocations	0	Translocations	1
LC1	Total SV	48	Total SV	52	Total SV	53	Total SV	76	Total SV	51	Total SV	48	Total SV	50	Total SV	0	Total SV	42
	Deletions	15	Deletions	18	Deletions	21	Deletions	22	Deletions	18	Deletions	17	Deletions	20	Deletions	0	Deletions	24
	Insertions	18	Insertions	24	Insertions	23	Insertions	26	Insertions	19	Insertions	24	Insertions	26	Insertions	0	Insertions	11
	Duplications	6	Duplications	7	Duplications	8	Duplications	25	Duplications	7	Duplications	4	Duplications	2	Duplications	0	Duplications	1
	Contractions	7	Contractions	2	Contractions	1	Contractions	1	Contractions	7	Contractions	3	Contractions	2	Contractions	0	Contractions	4
	Inversions	2	Inversions	1	Inversions	0	Inversions	2	Inversions	0	Inversions	0	Inversions	0	Inversions	0	Inversions	1
	Translocations	0	Translocations	0	Translocations	0	Translocations	0	Translocations	0	Translocations	0	Translocations	0	Translocations	0	Translocations	1
CBS2950	Total SV	68	Total SV	76	Total SV	79	Total SV	92	Total SV	66	Total SV	72	Total SV	71	Total SV	42	Total SV	0
	Deletions	24	Deletions	22	Deletions	26	Deletions	25	Deletions	21	Deletions	25	Deletions	23	Deletions	24	Deletions	0
	Insertions	28	Insertions	35	Insertions	39	Insertions	42	Insertions	28	Insertions	34	Insertions	31	Insertions	11	Insertions	0
	Duplications	9	Duplications	14	Duplications	8	Duplications	17	Duplications	9	Duplications	8	Duplications	11	Duplications	1	Duplications	0
	Contractions	5	Contractions	3	Contractions	4	Contractions	6	Contractions	6	Contractions	3	Contractions	3	Contractions	4	Contractions	0
	Inversions	1	Inversions	1	Inversions	1	Inversions	1	Inversions	1	Inversions	1	Inversions	1	Inversions	1	Inversions	0
	Translocations	1	Translocations	1	Translocations	1	Translocations	1	Translocations	1	Translocations	1	Translocations	1	Translocations	1	Translocations	0

## Sheet: Table S7
Table S7. DEGs
id	seqid	start	Name	CBS2950_1	CBS2950_2	CBS2950_3	LC1_1	LC1_2	LC1_3	log2FoldChange	pvalue	padj	gene_names	gene_desc
CBS2950_G0000050	LACI0A	29308	YHL047C	1166353904075940	9208925008117360	7498450568553410	1.33393e+16	1.38912e+16	2.33663e+16	0.8368537489042278	1.75399e+11	0.001480389055101887	ARN2	Transporter
CBS2950_G0000090	LACI0A	51545	CBS2950_G0000090	1.82304e+16	1.9111e+16	1677284995597470	7846673640619250	6453380513673370	8235649416005520	-1.25937e+16	455.354	9205.91	CBS2950_G0000090	NA
CBS2950_G0000130	LACI0A	72984	YKL215C	2.75416e+16	2.68346e+16	2831651727861610	7522998352943710	6584635710561640	5219103408980240	1.22441e+16	2.87856	7.58312	OXP1	5-oxoprolinase
CBS2950_G0000230	LACI0A	112640	YKL211C	2.2935e+16	2237867797671530	2.18047e+16	3452536401872470	4.18923e+16	2.29832e+16	0.5643164039784303	0.002359585581048353	0.014378035503210526	TRP3	Indole-3-glycerol-phosphate synthase
CBS2950_G0000350	LACI0A	165039	YGR207C	2.02887e+16	2109140888955910	2.00288e+16	2805185826521380	2.70167e+16	2757984920708820	0.4288639097746371	0.0016833986505246576	0.011058699447275331	CIR1	Mitochondrial protein that interacts with frataxin (Yfh1p)
CBS2950_G0000420	LACI0A	171645	YGR204W	7164745410752250	6168989548448510	7222191863396180	8209582296497890	1161608492461200	9892355635736870	0.5311743065418947	4.3953e+12	0.003322592138313495	ADE3	Cytoplasmic trifunctional enzyme C1-tetrahydrofolate synthase
CBS2950_G0000460	LACI0A	177904	YJR016C	3.60688e+16	4277694197319030	3.76896e+16	5659413363296630	5939297659194300	3.98376e+16	0.4180946459247348	0.008480655641530662	0.040996520417722664	ILV3	Dihydroxyacid dehydratase
CBS2950_G0000570	LACI0A	203141	YJR009C	7630306843051470	7115627431003370	8229549498987370	3.79092e+16	4775501580118290	396939149178406	-0.874136242005031	2.25892e+09	3.08443e+10	TDH2	"Glyceraldehyde-3-phosphate dehydrogenase (GAPDH) isozyme 2
CBS2950_G0000660	LACI0A	229358	YGR175C	2.2935e+16	2911208550953230	2.65406e+16	1412401255311460	2.02352e+16	1.23535e+16	-0.7550947775031259	3.34859e+10	3.41138e+12	ERG1	"Squalene epoxidase
CBS2950_G0000760	LACI0A	253142	CBS2950_G0000760	4312569057087530	5069859789415150	5169984339371030	3315219613161630	3018869528430250	3476210160476750	-0.5676972797572677	1.85608e+11	2.00027e+12	CBS2950_G0000760	NA
CBS2950_G0001190	LACI0B	13250	YJL213W	3675484991835970	2.28738e+16	1460224584402500	1.63113e+16	1.93711e+16	1.31579e+16	2717859072796660	241275	4.25166e+06	YJL213W	"Protein of unknown function that may interact with ribosomes
CBS2950_G0001340	LACI0B	43412	CBS2950_G0001340	5537730721032860	7248315167679470	7350454833647750	1.52225e+16	1.66257e+16	1663409655302510	1267658950200590	0.00353088	1.04642	CBS2950_G0001340	NA
CBS2950_G0001360	LACI0B	47487	YML091C	3.10701e+16	3.50533e+16	3.63083e+16	2.55998e+16	2.04539e+16	283459561295074	-0.458610416404354	0.0023023839247218736	0.0141953127084507	RPM2	"Protein subunit of mitochondrial RNase P
CBS2950_G0001460	LACI0B	78775	YDL014W	2.07787e+16	2.17846e+16	1973276465408790	1.35355e+16	1.52037e+16	1.53221e+16	-0.5001343266413865	9.34787e+11	0.006483842423886311	NOP1	Histone glutamine methyltransferase modifies H2A at Q105 in nucleolus
CBS2950_G0001480	LACI0B	83458	YDL012C	1.45059e+16	1307073226958590	1.3221e+16	2275535355779580	2.29697e+16	2039759680940900	0.6956273073278854	4.77362e+08	5.55785e+10	YDL012C	"Tail-anchored plasma membrane protein with a conserved CYSTM module
CBS2950_G0001550	LACI0B	102529	YKR039W	3.03644e+16	3105289121016780	2814878877905640	1.25645e+16	1.87257e+16	1426874143005600	-0.9756266140565794	1.33291e+08	1.99783e+09	GAP1	General amino acid permease
CBS2950_G0001580	LACI0B	110954	YJL111W	363627981858972	3327095486803690	2.97965e+16	2403043802439640	2.58135e+16	2.48985e+16	-0.41237472034869416	0.0027154114712273506	0.01616847743598386	CCT7	"Subunit of the cytosolic chaperonin Cct ring complex
CBS2950_G0001630	LACI0B	132047	CBS2950_G0001630	1.17616e+16	1960609840437890	2.36793e+16	2.7071e+16	2.27509e+16	3.12189e+16	0.559447613350568	0.0071475108445741824	0.03557387076841501	CBS2950_G0001630	NA
CBS2950_G0001730	LACI0B	156819	YJL101C	3822504391509400	3.55484e+16	4.71613e+16	2.77576e+16	3204814390688640	3.074e+16	-0.41818034104489854	0.0038461833459329355	0.02107540075786175	GSH1	"Gamma glutamylcysteine synthetase
CBS2950_G0001740	LACI0B	159866	YJL100W	1.65642e+16	1.68335e+16	1.75622e+16	1.22604e+16	1.01723e+16	1378992460354410	-0.48848636318299027	0.003030737667317601	0.017802170802622305	LSB6	"Type II phosphatidylinositol 4-kinase
CBS2950_G0001950	LACI0B	211495	YLR033W	2.60714e+16	2.11904e+16	2032474759371050	1.53991e+16	1.71726e+16	1.84823e+16	-0.4047109192230893	0.010643432603447077	0.04878395822458695	RSC58	"Component of the RSC chromatin remodeling complex
CBS2950_G0002020	LACI0B	232775	YMR121C	2788467947139550	1.93883e+16	2.11634e+16	7493573326791380	8105008407850790	8637855550275560	-1497568975356180	8.76409e-05	0.0304757	RPL15B	"Ribosomal 60S subunit protein L15B
CBS2950_G0002040	LACI0B	240843	YLR027C	4.43999e+16	4218281777911820	3403901902830160	7797631930365380	8586277463107790	5784107264264340	0.8771498710139218	8.15293e+07	1.14934e+09	AAT2	Cytosolic aspartate aminotransferase involved in nitrogen metabolism
CBS2950_G0002070	LACI0B	247045	YKL141W	2.37191e+16	2.35669e+16	2269267935220110	3374069665466270	2909490197690020	2901629968662410	0.3928956122294512	0.004274544313804371	0.02308076929689814	SDH3	"Subunit of succinate dehydrogenase and of TIM22 translocase
CBS2950_G0002140	LACI0B	255948	YMR116C	7860637235873190	9456476755647400	9994645297295530	2736527432165960	3893904174352060	3.24638e+16	-1469049808352750	1.57736e-07	6.52978e-05	ASC1	G-protein beta subunit and guanine dissociation inhibitor for Gpa2p
CBS2950_G0002160	LACI0B	260525	YMR108W	1.02031e+16	1.24865e+16	1.04584e+16	1.79787e+16	1.90539e+16	1.33207e+16	0.6028913224682548	2.77368e+12	0.002239554266886924	ILV2	"Acetolactate synthase
CBS2950_G0002180	LACI0B	267059	YMR110C	1.67602e+16	1.59423e+16	1.56875e+16	2.39324e+16	2329779744766820	2221710075015440	0.5209082400090661	3.31495e+12	0.0026189989602242213	HFD1	"Dehydrogenase involved in ubiquinone and sphingolipid metabolism
CBS2950_G0002310	LACI0B	288587	YDL003W	6566866518746930	782263522194916	1.22343e+16	1.47125e+16	1.73913e+16	1.26408e+16	0.7468300534428071	4.28568e+11	0.003268141063312869	MCD1	Essential alpha-kleisin subunit of the cohesin complex
CBS2950_G0002350	LACI0B	300235	YBL003C	6194417372907550	5555061214574020	7162993569433910	1.50656e+16	1.06426e+16	1.48721e+16	1.10192e+16	227943	4.04405e+06	HTA2	Histone H2A
CBS2950_G0002360	LACI0B	301062	YBL002W	4.58701e+16	4426225245837050	5712635367358450	9837767076926390	9756636302028210	1.01892e+16	101627118014643	4.13971	90.7257	HTB2	"Histone H2B
CBS2950_G0002450	LACI0B	314870	YBR011C	2881580233599400	2216083243888880	2.47942e+16	1.62818e+16	1.99289e+16	1.74098e+16	-0.49907342187334747	0.001587428915691755	0.010507651299807352	IPP1	"Cytoplasmic inorganic pyrophosphatase (PPase)
CBS2950_G0002470	LACI0B	318840	YNL031C	1.29377e+16	1.01001e+16	1121807670584890	2.20001e+16	1.79382e+16	2532941012248210	0.9302534976146128	2.53364e+08	3.71221e+08	HHT2	"Histone H3
CBS2950_G0002480	LACI0B	319778	YNL030W	776262430275757	5852123311610060	843575688962259	1916550036721250	1.40115e+16	2.19585e+16	1.32247e+16	2174.17	41088.7	HHF2	Histone H4
CBS2950_G0002530	LACI0B	329454	YBR006W	7056931184325060	7723614522937140	7498450568553410	1.65761e+16	1.83757e+16	1398145133414890	1132628094021900	289437	4.87e+06	UGA2	Succinate semialdehyde dehydrogenase
CBS2950_G0002600	LACI0B	345421	YBR139W	2.98939e+16	2732971292731600	2634324081320730	4.9336e+16	4353297363461020	5726649245082910	0.8464701494474371	1.92803e+06	3.08485e+07	YBR139W	"Putative serine type carboxypeptidase
CBS2950_G0002660	LACI0B	363933	YBR143C	2479727207825330	2.08934e+16	2318599846855330	1.50068e+16	1.78288e+16	1522637508307990	-0.5215349094593332	6.51925e+11	0.0047492224658711455	SUP45	Polypeptide release factor (eRF1) in translation termination
CBS2950_G0002670	LACI0B	367416	YOL084W	1.82304e+16	2.80229e+16	2.77245e+16	4609920763863810	2.89855e+16	5276561428161680	0.7909891837861417	1.29132e+11	0.0011151520826551407	PHM7	Protein of unknown function
CBS2950_G0002680	LACI0B	371161	YJL052W	1.31749e+16	1.10864e+16	1.13631e+16	7679931825756090	9478812801948040	7960808557587660	-0.5040948065158114	0.004944032735291465	0.025891641312530404	TDH1	"Glyceraldehyde-3-phosphate dehydrogenase (GAPDH) isozyme 1
CBS2950_G0002690	LACI0B	372834	YMR303C	8602595139558480	6782917882323000	7402746659981080	3773269186932780	5227238216075430	4187731964673500	-0.789138424069748	2.55445e+11	2.64365e+12	ADH2	Glucose-repressible alcohol dehydrogenase II
CBS2950_G0002890	LACI0B	417858	CBS2950_G0002890	2.10728e+16	2.14875e+16	1.94368e+16	5453438180230380	4.09079e+16	5353172120403590	1.26623e+16	0.143155	4.05814	CBS2950_G0002890	NA
CBS2950_G0002920	LACI0B	425232	YOR184W	2.35231e+16	3178564438285670	2.47646e+16	4.90417e+16	5895545926898210	3409175804765070	0.8260767910132878	9.58331e+09	1.07267e+11	SER1	"3-phosphoserine aminotransferase
CBS2950_G0002970	LACI0B	432997	CBS2950_G0002970	1.73091e+16	1.57542e+16	1428652160955960	1.16033e+16	1.2863e+16	1.13671e+16	-0.4023598043751225	0.0031767334124993257	0.018248724096471897	CBS2950_G0002970	NA
CBS2950_G0002980	LACI0B	435536	YLR295C	2705156953991270	3039935459668850	3019112992075450	3550619822380210	360951791442748	4.00291e+16	0.3496652722374903	0.007726697266284714	0.038021182019755725	ATP14	"Subunit h of the F0 sector of mitochondrial F1F0 ATP synthase
CBS2950_G0002990	LACI0B	440047	YOR187W	4.72422e+16	5763004682499250	5979027690188640	3.49177e+16	4320483564238950	4.03164e+16	-0.47614082327574214	6.9848e+11	0.00505773550938598	TUF1	"Mitochondrial translation elongation factor Tu (EF-Tu)
CBS2950_G0003020	LACI0B	452693	YLR300W	9889504951366650	1.56057e+16	1.63289e+16	2.4001e+16	1879136902117090	2242778015381970	0.6411467077287814	9.55934e+11	0.006578037982247196	EXG1	"Major exo-1	3-beta-glucanase of the cell wall
CBS2950_G0003040	LACI0B	459121	YLR301W	3.7735e+16	3247878927594080	3354569991194940	4109695319274330	4.20017e+16	4.83605e+16	0.341912944050765	0.009766291533547404	0.04581023079045257	HRI1	Protein of unknown function that interacts with Sec72p and Hrr25p
CBS2950_G0003330	LACI0C	39989	YKL016C	6419847119073490	5327313606846390	562383792641506	7503381668842160	6737766773597960	7948359320098350	0.353758712797844	0.0068371652832347855	0.03422519588997375	ATP7	"Subunit d of the stator stalk of mitochondrial F1F0 ATP synthase
CBS2950_G0003340	LACI0C	40771	YKL015W	1.24476e+16	1.21795e+16	1.2037e+16	1.65761e+16	1509434764215120	1.70459e+16	0.4115596952528749	0.009311067629036242	0.04439353633734281	PUT3	"Transcriptional activator
CBS2950_G0003400	LACI0C	56342	YMR090W	1.45059e+16	1326877366760990	1430625437421370	1893010015799390	2.07821e+16	2.40366e+16	0.5999064176734021	1.40729e+12	0.0012033476185397364	YMR090W	"Putative protein of unknown function
CBS2950_G0003490	LACI0C	76206	YKL081W	1.17616e+16	1.17042e+16	1.10799e+16	3.92334e+16	4440800828053200	4.67325e+16	-1405917095239330	4.99025e-14	4.48779e-11	TEF4	Gamma subunit of translational elongation factor eEF1B
CBS2950_G0003580	LACI0C	103700	YGR230W	1.14675e+16	1.21795e+16	8781080271069120	2.07937e+16	1706317559547530	2.43239e+16	0.941786198702372	2.07763e+09	2.85182e+09	BNS1	"Protein of unknown function
CBS2950_G0003660	LACI0C	123158	YNL005C	223469487503627	2.09924e+16	2.23967e+16	1.55953e+16	1771945157991670	1.68544e+16	-0.3910600335018526	0.007710058980925019	0.03801102801938081	MRP7	Mitochondrial ribosomal protein of the large subunit
CBS2950_G0003670	LACI0C	124401	YCL009C	1.11833e+16	9664420223572630	8938942388301830	1.56149e+16	1.32787e+16	1.16927e+16	0.44627622562582897	0.0034727903126031785	0.019519476584631656	ILV6	"Regulatory subunit of acetolactate synthase
CBS2950_G0003760	LACI0C	148274	YCR009C	4.72422e+16	3941023820678180	4.10442e+16	5492671548433470	5.09708e+16	5870294293036490	0.3668698652989969	0.0045335948318863395	0.024031738458454417	RVS161	"Amphiphysin-like lipid raft protein
CBS2950_G0003870	LACI0C	176902	YHR018C	3822504391509400	2.51513e+16	2.52579e+16	3.81545e+16	6168994253748780	3897568967807260	0.6456464393420894	0.001322689509797401	0.008867800106816509	ARG4	Argininosuccinate lyase
CBS2950_G0003900	LACI0C	183500	YFR025C	3.10701e+16	2.30718e+16	2.289e+16	6032130361226050	8269077403961130	4979694995724270	1.32232e+16	780.03	156486	HIS2	"Histidinolphosphatase
CBS2950_G0004170	LACI0C	250701	YEL020C	1430988823488130	1.82198e+16	1.86475e+16	1.12796e+16	1.0391e+16	1493908498717280	-0.47963763355368283	0.00782701617792809	0.038378778104878095	PXP1	Peroxisomal matrix protein
CBS2950_G0004210	LACI0C	261945	YJR032W	499865958889692	5842221241708860	5.03185e+16	1.02988e+16	1.01723e+16	5745801918143390	0.7199874157083188	0.001955923159235806	0.01238914537122963	CPR7	Peptidyl-prolyl cis-trans isomerase (cyclophilin)
CBS2950_G0004270	LACI0C	280029	YEL026W	1.36238e+16	1138738038638160	1.65755e+16	6.37542e+16	9406622443659490	9193283069029420	-0.7379068173306935	2.05029e+12	0.0017033215854005033	SNU13	"RNA binding protein
CBS2950_G0004290	LACI0C	286858	YJR042W	9409241579100080	1.05952e+16	1.0853e+16	1579143070174620	1.586e+16	1.20662e+16	0.5005237540926173	0.004344344612967675	0.02330709448836204	NUP85	"Subunit of the Nup84p subcomplex of the nuclear pore complex (NPC)
CBS2950_G0004330	LACI0C	297656	YHR068W	1.5192e+16	1.09913e+16	1.52929e+16	1.03968e+16	7328415159595180	8618702877215080	-0.6516337059502569	7.13614e+11	0.005127008794699432	DYS1	"Deoxyhypusine synthase
CBS2950_G0004420	LACI0C	319466	YHR039C-A	3.94012e+16	2.09924e+16	2535660258050290	4.18816e+16	3697021379019660	4855202620831160	0.5717448339967263	0.0033966566593892794	0.019174200362959394	VMA10	Subunit G of the V1 peripheral membrane domain of V-ATPase
CBS2950_G0004490	LACI0C	334701	YDR294C	1.21536e+16	1.07933e+16	1.18397e+16	1.84397e+16	1771945157991670	1.69501e+16	0.6101328761755996	1.14524e+12	0.001002155658320489	DPL1	"Dihydrosphingosine phosphate lyase
CBS2950_G0004600	LACI0C	364357	YJR094W-A	5547532014344420	5149076348624760	5771833661320710	2167643593221060	1903200354879940	2.39408e+16	-1346655120452370	3.18116e-07	1.45552e-05	RPL43B	"Ribosomal 60S subunit protein L43B
CBS2950_G0004620	LACI0C	366922	YJR096W	6566866518746930	7129490328865050	838642497798737	1579143070174620	1.73913e+16	1.58967e+16	1.15114e+16	60591.7	1.04651e+07	YJR096W	Xylose and arabinose reductase
CBS2950_G0004720	LACI0C	389686	YDL015C	670408462510881	458465836425628	5742234514339580	3.8841e+16	3150124725318520	3.68689e+16	-0.6667511646278058	1.81704e+11	1.96632e+12	TSC13	"Enoyl reductase
CBS2950_G0004750	LACI0C	393497	CBS2950_G0004750	1332975890372510	9713930573078640	1.16621e+16	3678128269040270	4232980099646770	4.61579e+16	-1.47012e+16	4.35265e-07	0.000192402	CBS2950_G0004750	NA
CBS2950_G0004780	LACI0C	398513	YHR009C	7988054048923500	7010665490050640	7626713538804980	532592973357032	5173642344012720	5966057658338880	-0.4578806031705856	2.47791e+12	0.002026530418096151	TDA3	"Putative oxidoreductase involved in late endosome to Golgi transport
CBS2950_G0004800	LACI0C	402129	YHR008C	4087139310921590	4832210111786310	5169984339371030	8611724320579630	6497132245969460	868573723292676	0.7569439841680744	5.16733e+08	6.67148e+10	SOD2	Mitochondrial manganese superoxide dismutase
CBS2950_G0004820	LACI0C	404717	YHR007C	1.3614e+16	1.62196e+16	1.53916e+16	932773329028614	1.08614e+16	9528454847587790	-0.6062088172434322	8.48166e+09	9.57583e+10	ERG11	"Lanosterol 14-alpha-demethylase
CBS2950_G0004860	LACI0C	418037	YDR460W	9801293311562580	8911862911081320	9077071740880440	1.51048e+16	1.38912e+16	1.16831e+16	0.5485703543151753	0.001825756772413331	0.011709103624823662	TFB3	"Subunit of TFIIH and nucleotide excision repair factor 3 complexes
CBS2950_G0004950	LACI0C	442938	YML030W	1117347437518130	1.33678e+16	1124767585283010	2403043802439640	1761007224917640	2.32705e+16	0.8617004894101451	4.46627e+08	5.85329e+10	RCF1	"Cytochrome c oxidase subunit
CBS2950_G0004990	LACI0C	451699	CBS2950_G0004990	1.85048e+16	1.37144e+16	1510543134270430	5021871129996320	6103366655304640	6061821023641270	-1.46158e+16	2.00873e-05	8.05966e-05	CBS2950_G0004990	NA
CBS2950_G0005030	LACI0C	458011	YDR447C	1132049377485470	8396955276218840	1087275332440240	3197519508552340	3729835178241720	3.36129e+16	-1.57292e+16	1.45339e-10	8.81499e-11	RPS17B	"Ribosomal protein 51 (rp51) of the small (40s) subunit
CBS2950_G0005040	LACI0C	463027	CBS2950_G0005040	1.4898e+16	9208925008117360	1746349671886780	1726268200936230	2264152146322690	2.45154e+16	0.6315526072168972	0.0022611483036975724	0.013974110843704429	CBS2950_G0005040	NA
CBS2950_G0005130	LACI0C	482382	YML017W	3283433259373460	2990425110162840	3.19671e+16	1883201673748620	2362593543988890	2.43239e+16	-0.5046699983165555	5.10764e+11	0.0037629179994236833	PSP2	Asn rich cytoplasmic protein that contains RGG motifs
CBS2950_G0005350	LACI0C	538844	YEL054C	1.86225e+16	1564527044389830	1.73747e+16	4.5805e+16	5184580277086740	5362748456933830	-1.77148e+16	8.47243e-24	2.76201e-21	RPL12B	"Ribosomal 60S subunit protein L12B
CBS2950_G0005540	LACI0C	577926	YOR161C	1.97986e+16	2.35669e+16	2.10154e+16	2.95231e+16	2264152146322690	4242317082895870	0.5573731425292524	0.004098613345186003	0.022222834936060493	PNS1	"Protein of unknown function
CBS2950_G0005560	LACI0C	582487	YDR405W	1.529e+16	1.74276e+16	1677284995597470	1.23585e+16	1.12661e+16	1.35026e+16	-0.41219246654560043	0.010480483718109154	0.04829169882831921	MRP20	Mitochondrial ribosomal protein of the large subunit
CBS2950_G0005640	LACI0C	596624	YDR399W	1.39178e+16	1.20805e+16	1.1149e+16	2.46189e+16	2.2204e+16	2.40366e+16	0.9324431650634029	2.20342e+07	3.50398e+08	HPT1	Dimeric hypoxanthine-guanine phosphoribosyltransferase
CBS2950_G0005760	LACI0C	622292	CBS2950_G0005760	3234426792815650	2643852663620790	2.95991e+16	4.90417e+16	4.49549e+16	3.94545e+16	0.5940682219605258	2.10354e+11	2.2392e+12	CBS2950_G0005760	NA
CBS2950_G0005870	LACI0C	652826	YGL202W	1.08108e+16	1.07041e+16	9146136417169750	2061713499072700	3015588148508040	1190338630708700	1.03119e+16	2.84744e+10	2.92367e+11	ARO8	Aromatic aminotransferase I
CBS2950_G0005900	LACI0C	658733	YGL205W	2.90118e+16	2851796131546020	3048712139056580	4.90417e+16	3.36888e+16	5640462216310760	0.6624599913504943	9.87201e+10	8.97081e+11	POX1	Fatty-acyl coenzyme A oxidase
CBS2950_G0005980	LACI0C	686959	YGL215W	5312300974866920	5881829521313670	5367311985911910	3334836297263180	3904842107426090	3169767391509100	-0.6716276371692104	2.79209e+08	3.73424e+10	CLG1	Cyclin-like protein that interacts with Pho85p
CBS2950_G0006060	LACI0C	704438	YGL224C	1.93085e+16	1.07933e+16	7991769684905610	3.07982e+16	2.5376e+16	2135523046243290	1.02504e+16	0.010115620172079875	0.04719416352197552	SDT1	"Pyrimidine nucleotidase
CBS2950_G0006180	LACI0C	732531	YFR044C	1.00267e+16	8476171835428450	8208830096100570	4825704288980840	4.86738e+16	4309351438607540	-0.9323569233361335	1850.01	3547.67	DUG1	Cys-Gly metallo-di-peptidase
CBS2950_G0006400	LACI0C	775922	YFR053C	5807266287100830	5984811048286160	6198061377849010	4114599490299720	3.11184e+16	4329461745321040	-0.6384373043749589	2.72261e+12	0.002205143505661695	HXK1	"Hexokinase isoenzyme 1
CBS2950_G0006660	LACI0D	46704	YNL239W	3.08349e+16	2.16756e+16	2.12621e+16	4158737029528200	4911131950236170	4175282727184190	-2.4783e+16	6.18395e-30	2.68796e-27	YNL239W	NA
CBS2950_G0006770	LACI0D	70104	YIL066C	1.70543e+16	2.17846e+16	2.3482e+16	3589853190583300	5261145808604900	3648584218021050	1.00246e+16	1.26039e+08	1.90005e+07	RNR3	"Minor isoform of large subunit of ribonucleotide-diphosphate reductase
CBS2950_G0006820	LACI0D	77658	YER069W	4116543190856280	4366812826429840	3.78869e+16	9141374791321430	9548815573621780	7613187541539990	1.09932e+16	4.08919	106.646	"ARG5	6"	"Acetylglutamate kinase and N-acetyl-gamma-glutamyl-phosphate reductase
CBS2950_G0006840	LACI0D	81681	YER068W	3753895338328470	3.53504e+16	3.19671e+16	231476872398268	2.14383e+16	2748408584178580	-0.5390275675716607	1.89695e+11	0.001585655880075488	MOT2	"Ubiquitin-protein ligase subunit of the CCR4-NOT complex
CBS2950_G0006870	LACI0D	88374	YIL056W	4.85164e+16	6703701323113390	6452614041886750	4.20778e+16	3.58764e+16	4.63495e+16	-0.5335045332452025	5.33175e+11	0.0039059529222135346	VHR1	"Transcriptional activator
CBS2950_G0006960	LACI0D	103527	YIL052C	7439181623476000	6258108177559320	6906467628930770	2.50113e+16	2.38447e+16	3.06443e+16	-1.37216e+16	9.84151e-08	4.42529e-05	RPL34B	"Ribosomal 60S subunit protein L34B
CBS2950_G0006990	LACI0D	111647	YER055C	1.93085e+16	1.74276e+16	1.56875e+16	2726719090115190	4.06891e+16	1.87696e+16	0.7234699492219485	8.94901e+11	0.0062571095434967305	HIS1	"ATP phosphoribosyltransferase
CBS2950_G0007010	LACI0D	117797	YER053C	882116398040633	1.20805e+16	1.35169e+16	2.10879e+16	1.69538e+16	2145099382773530	0.7918346142888703	1.09619e+11	1.21138e+12	PIC2	Mitochondrial copper and phosphate carrier
CBS2950_G0007030	LACI0D	121555	YER052C	2.19549e+16	2.22797e+16	1.83515e+16	3462344743923240	5665849332343740	2.82502e+16	0.9313135462295906	8.12751e+09	9.25614e+09	HOM3	Aspartate kinase (L-aspartate 4-P-transferase)
CBS2950_G0007040	LACI0D	123308	YIL043C	1.60741e+16	2445811265596760	2.10154e+16	115738436199134	1410993366548920	1.28323e+16	-0.6777026573517207	1.43731e+12	0.0012249996013387282	CBR1	Cytochrome b reductase
CBS2950_G0007090	LACI0D	129789	YER049W	9507254512215710	1.51502e+16	1.52929e+16	7748590220111510	1.05004e+16	708648903237685	-0.661853872721785	0.0017899338681690445	0.011629870565018815	TPA1	"Fe(II)/2-oxoglutarate-dependent dioxygenase family member
CBS2950_G0007210	LACI0D	157161	YFR037C	4783031136042540	5366921886451190	54758421915094	3.97238e+16	4.17829e+16	4079519361881800	-0.35372008268099137	0.003908588607180464	0.021325521103612237	RSC8	"Component of the RSC chromatin remodeling complex
CBS2950_G0007300	LACI0D	181333	YLR054C	7645008783018810	6832428231829010	6413148512578570	1.33393e+16	1.55319e+16	1.11086e+16	0.9327336926961857	1.02973e+09	1.29113e+10	OSW2	Protein of unknown function reputedly involved in spore wall assembly
CBS2950_G0007330	LACI0D	193286	YFL018C	6566866518746930	6218499897954520	5929695778553420	7709356851908410	8269077403961130	766106922419119	0.33659695190380723	0.004643219218003314	0.0245131897177179	LPD1	"Dihydrolipoamide dehydrogenase
CBS2950_G0007380	LACI0D	202765	YFL014W	2.54442e+16	2834962612713980	3.56176e+16	745139745597306	665463848223539	935608079004349	1.39185e+16	20755.5	3951.12	HSP12	"Plasma membrane protein involved in maintaining membrane organization
CBS2950_G0007510	LACI0D	236653	YPL012W	8625138114175070	8614800814045270	9866382327043960	1588951412225390	131255196888272	1.14916e+16	0.5794832298263428	0.0014691021674453225	0.009774026665044391	RRP12	Protein required for export of the ribosomal subunits
CBS2950_G0007670	LACI0D	271108	YFR006W	9948312711236020	7891949711257570	7172859951760960	3295602929060080	3.18294e+16	3.25595e+16	-1.36136e+16	8.79283e-06	0.000322982	YFR006W	Putative X-Pro aminopeptidase
CBS2950_G0007740	LACI0D	294511	YGL163C	1999463835558760	2.20816e+16	2.00288e+16	1.33393e+16	1.48756e+16	1.74289e+16	-0.44322724095042076	0.0048775830714012	0.025595043561799452	RAD54	DNA-dependent ATPase that stimulates strand exchange
CBS2950_G0007810	LACI0D	317020	YLR355C	8154676035220070	101100133691267	9027739829245220	1172096875067500	1.50068e+16	1.03329e+16	0.44083624362507806	0.006446908083880062	0.03282975695749621	ILV5	Acetohydroxyacid reductoisomerase and mtDNA binding protein
CBS2950_G0007870	LACI0D	339427	YLR351C	2734560833925960	2.3963e+16	2.141e+16	3609469874684850	3.66421e+16	3.38045e+16	0.5504240575787934	8.11802e+10	7.4812e+11	NIT3	Nit protein
CBS2950_G0007890	LACI0D	341323	YGR037C	3.72449e+16	2723069222830400	2.95991e+16	4.83551e+16	4.29861e+16	5458511822236220	0.6341949442381334	2.70114e+11	2.78442e+11	ACB1	"Acyl-CoA-binding protein
CBS2950_G0007900	LACI0D	341847	YLR347C	5361307441424730	6386835086274940	6847269334968510	4.51184e+16	4.99864e+16	4682828563286860	-0.3901888266619228	0.0033295917048075285	0.018880286703130248	KAP95	Karyopherin beta
CBS2950_G0007920	LACI0D	347580	CBS2950_G0007920	1.29377e+16	1.0011e+16	1.18791e+16	3560428164430980	3423573052169090	4625370544105430	-1.58379e+16	1.88816e-09	9.41061e-08	CBS2950_G0007920	NA
CBS2950_G0007970	LACI0D	363138	YLR340W	2.02299e+16	2028934122756180	1.9713e+16	5747688441753600	771124281718598	6885385965241830	-1.56661e+16	1.0661e-11	6.95096e-11	RPP0	Conserved ribosomal protein P0 of the ribosomal stalk
CBS2950_G0008010	LACI0D	378218	YGR027C	1.07814e+16	915941465861136	9185601946477930	4.3451e+16	4.37517e+16	5621309543250280	-1.02127e+16	13527.8	265268	RPS25A	"Protein component of the small (40S) ribosomal subunit
CBS2950_G0008070	LACI0D	390333	YLR056W	5998391506676300	586202538151127	619608810138361	3.59966e+16	5950235592268330	2729255911118110	-0.558511265217494	0.007119721141167067	0.035503313071058716	ERG3	"C-5 sterol desaturase
CBS2950_G0008110	LACI0D	406327	YFL030W	1.36238e+16	1.63384e+16	2.11141e+16	4.2274e+16	24610349416551	4.78817e+16	1.16985e+16	6.5835e+07	9.43394e+08	AGX1	"Alanine:glyoxylate aminotransferase (AGT)
CBS2950_G0008170	LACI0D	424120	CBS2950_G0008170	1.42119e+16	1643743603599440	171675052490565	2.14803e+16	262510393776544	2.28874e+16	0.5609758754396797	2.8745e+11	0.0022996014743302665	CBS2950_G0008170	NA
CBS2950_G0008230	LACI0D	441342	YER117W	1.3516e+16	1.05457e+16	1.255e+16	4.9336e+16	4.49549e+16	5985210331399360	-1.24709e+16	0.177256	4.81545	RPL23A	"Ribosomal 60S subunit protein L23A
CBS2950_G0008290	LACI0D	457381	YBL092W	1.75639e+16	1.1328e+16	1.40004e+16	4600112421813030	4167352501202630	613843171588319	-1.52397e+16	2.02687	5.39396	RPL32	"Ribosomal 60S subunit protein L32
CBS2950_G0008390	LACI0D	482200	YPR028W	8037060515481320	6109577129041300	6709139982389890	1127959335839010	9833201833546370	1.12043e+16	0.6321214757225284	7.7426e+09	8.89546e+09	YOP1	Reticulon-interacting protein
CBS2950_G0008460	LACI0D	496643	YBL105C	363627981858972	3.89151e+16	3.71963e+16	2.59921e+16	2.77824e+16	3054851353146230	-0.4151147083997087	0.0015273086464586167	0.010135422264539624	PKC1	"Protein serine/threonine kinase
CBS2950_G0008490	LACI0D	504646	YJR078W	1.90145e+16	1.21795e+16	1.52929e+16	9317924948235360	1279738169660650	9097519703727030	-0.57942865357806	0.0032289150814316745	0.01850771545576661	BNA2	"Tryptophan 2	3-dioxygenase or indoleamine 2	3-dioxygenase
CBS2950_G0008500	LACI0D	506274	YPR033C	2.2935e+16	2653754733521990	2.50606e+16	3432919717770920	4517366359571360	2863324622541450	0.5346959199827664	0.001394397877832741	0.009324588885609716	HTS1	Cytoplasmic and mitochondrial histidine tRNA synthetase
CBS2950_G0008540	LACI0D	520697	YJR085C	1381982356930320	1.15854e+16	1.24316e+16	1863584989647070	1.22505e+16	2.3079e+16	0.5161211854968767	0.010476370296708386	0.04829169882831921	YJR085C	"Protein of unknown function
CBS2950_G0008590	LACI0D	524937	YPR041W	2.2935e+16	1.84179e+16	2.21007e+16	1.08873e+16	1.59694e+16	1.21619e+16	-0.7059267514099274	4.83499e+10	4.77639e+12	TIF5	Translation initiation factor eIF5
CBS2950_G0008760	LACI0D	569791	YJR045C	1.57409e+16	1.99329e+16	2.28505e+16	1121093496403470	1.23817e+16	1.34452e+16	-0.6599834144038266	6.20996e+10	5.97623e+11	SSC1	"Hsp70 family ATPase
CBS2950_G0008800	LACI0D	582444	YEL034W	1.61231e+16	1631861119718000	1639792742754700	1.08088e+16	1.20536e+16	1266949322950610	-0.4589494506645748	3.50128e+11	0.002725770013538116	HYP2	"Translation elongation factor eIF-5A
CBS2950_G0008820	LACI0D	585319	YEL037C	3.60688e+16	4.09946e+16	3670294225660350	2.59921e+16	2821986733097840	3.17934e+16	-0.40298968013862785	0.003093363342162653	0.018048079633915432	RAD23	"Protein with ubiquitin-like N terminus
CBS2950_G0008850	LACI0D	588590	YEL040W	6076801853168800	9605007804165420	7794442038364730	1.16719e+16	1.66257e+16	9097519703727030	0.6670790421493036	0.00305957715567143	0.01789098031836567	UTR2	Chitin transglycosylase
CBS2950_G0008980	LACI0D	623443	YIR042C	8723151047290700	8515780115033260	5426510279874180	3.22694e+16	3.98141e+16	2135523046243290	2.04154e+16	9.51689e-05	0.032658	YIR042C	Putative protein of unknown function
CBS2950_G0009000	LACI0D	625901	YML048W	1101665368219630	929804363722818	8978407917610000	7012964566303450	7208097895780930	822607307947529	-0.38376129228427913	0.004828489175536359	0.025388507600400855	GSF2	"Endoplasmic reticulum (ER) localized integral membrane protein
CBS2950_G0009130	LACI0D	661467	YJR064W	3753895338328470	3634059653740930	3699893372641480	257959395935358	2.96418e+16	2.49942e+16	-0.46498482068764996	4.30189e+12	0.003270942448948768	CCT5	"Subunit of the cytosolic chaperonin Cct ring complex
CBS2950_G0009260	LACI0D	697221	YGR214W	1.95144e+16	1.91011e+16	2157777814924510	4.99245e+16	7120594431188750	6416145475260120	-1.70051e+16	8.87537e-13	6.09131e-11	RPS0A	"Ribosomal 40S subunit protein S0A
CBS2950_G0009470	LACI0D	742654	YNL010W	4.32237e+16	2.68346e+16	3778824431257830	4178353713629750	5490842403159370	4922236976542830	0.4353242944572781	0.010863323975397066	0.04953067994376844	YNL010W	Putative protein of unknown function
CBS2950_G0009510	LACI0D	748163	YLR249W	2.11904e+16	2383428225219190	2210069641257840	1.0132e+16	1.14083e+16	1.01988e+16	-1.08092e+16	0.499672	12.6519	YEF3	"Translation elongation factor 3
CBS2950_G0009600	LACI0D	775113	YLR256W	5.08687e+16	5505550865068010	6156622572075430	4.08027e+16	3861090375130000	3275107093341730	-0.5790349278649116	2.19771e+11	2.3205e+12	HAP1	Zinc finger transcription factor
CBS2950_G0009770	LACI0D	821237	YBR281C	9899306244678210	9208925008117360	9866382327043960	1.75569e+16	1575062362659260	1.35026e+16	0.691287495576693	5.80081e+11	5.62398e+11	DUG2	Component of glutamine amidotransferase (GATase II)
CBS2950_G0009790	LACI0D	825831	YJL068C	1.59761e+16	1287269087156190	1450358202075460	2403043802439640	2.20946e+16	1.99188e+16	0.6067757122266936	1.14642e+12	0.001002155658320489	YJL068C	"Esterase that can function as an S-formylglutathione hydrolase
CBS2950_G0009900	LACI0D	847083	YJL060W	2.90118e+16	2.48542e+16	3.80842e+16	4551070711559160	4.60487e+16	5966057658338880	0.7183681876093579	2.11702e+11	2.24439e+12	BNA3	Kynurenine aminotransferase
CBS2950_G0010010	LACI0D	884142	YBR263W	1.72503e+16	1.54472e+16	1410892672767280	3.66832e+16	6431504647525320	5448935485705980	1.7309e+16	2.87114e-05	0.00101188	SHM1	"Mitochondrial serine hydroxymethyltransferase
CBS2950_G0010020	LACI0D	886098	CBS2950_G0010020	8723151047290700	9208925008117360	7399786745282970	3020969351638410	5162704410938690	3.37087e+16	2187416154936900	5.58624e-12	3.46879e-10	CBS2950_G0010020	NA
CBS2950_G0010090	LACI0D	904874	YKL096W	1.29867e+16	155066414652815	1.21061e+16	3.45352e+16	2.5376e+16	3732855979487150	1.26028e+16	32613.1	59897.8	CWP1	"Cell wall mannoprotein that localizes to birth scars of daughter cells
CBS2950_G0010220	LACI0D	936707	YMR096W	1.4898e+16	1138738038638160	1.35169e+16	1.10442e+16	1.2863e+16	8388870800489350	3019608510409250	1.77139e-50	2.3099e-47	SNZ1	"Protein involved in vitamin B6 biosynthesis
CBS2950_G0010470	LACI0D	992314	YBR038W	1.5192e+16	1.99032e+16	1736483289559730	2785569142419830	311731092609646	2.54731e+16	0.6864799244178503	9.47811e+09	1.06547e+12	CHS2	Chitin synthase II
CBS2950_G0010490	LACI0D	996713	YBR025C	8419310954632260	6961155140544630	7449118656918190	3.531e+16	5031449214050420	3.74435e+16	-0.8933335109390136	5.27894e+06	8.24399e+07	OLA1	P-loop ATPase with similarity to human OLA1 and bacterial YchF
CBS2950_G0010670	LACI0D	1040079	YOL120C	1.06932e+16	9119806379006550	1.13759e+16	3.49177e+16	4003283505092290	4012485006170130	-1.43881e+16	4.31053e-11	2.39188e-08	RPL18B	"Ribosomal 60S subunit protein L18B
CBS2950_G0010680	LACI0D	1042188	YOL121C	8017457928858190	720870688807467	8268028390062840	2.354e+16	2.86574e+16	2978240660904320	-1.51939e+16	4.02471e-14	3.74873e-12	RPS19A	"Protein component of the small (40S) ribosomal subunit
CBS2950_G0011080	LACI0E	60838	YML001W	2.43072e+16	2.01012e+16	2.13114e+16	2.88365e+16	2.58135e+16	3.30384e+16	0.41761614108377376	0.005334145546415385	0.02760208647827644	YPT7	"Rab family GTPase
CBS2950_G0011160	LACI0E	80967	YEL060C	168974296691339	2.1339e+16	2.1637e+16	3.44861e+16	3.39076e+16	3.35268e+16	0.7674745978009074	5.70494e+08	7.29337e+08	PRB1	"Vacuolar proteinase B (yscB) with H3 N-terminal endopeptidase activity
CBS2950_G0011420	LACI0E	136979	YOL012C	2.36211e+16	2.03983e+16	2249535170566020	2805185826521380	2832924666171870	2882477295601930	0.3572514007078622	0.00927567285992957	0.044305778056220366	HTZ1	Histone variant H2AZ
CBS2950_G0011440	LACI0E	142000	YLR259C	1.56821e+16	2.03983e+16	2.54158e+16	1172096875067500	1296145069271680	1.28897e+16	-0.7108700234931434	6.33848e+10	6.07749e+11	HSP60	Tetradecameric mitochondrial chaperonin
CBS2950_G0011490	LACI0E	158363	YOR167C	7576399729837880	7079979979359050	7439252274591140	2.21669e+16	278917293387578	2748408584178580	-1.51169e+16	3.3881e-15	3.53446e-12	RPS28A	"Protein component of the small (40S) ribosomal subunit
CBS2950_G0011650	LACI0E	212754	YOL092W	2.67575e+16	2277476077276330	1973276465408790	6081172071479920	787531181329632	699072566707446	-1.72881e+16	3.14434e-05	0.00122395	YPQ1	"Putative vacuolar membrane transporter for cationic amino acids
CBS2950_G0011820	LACI0E	250307	YDR497C	2416998930631330	3.18946e+16	2.92736e+16	4861014320363620	2.80011e+16	5792725967141560	0.656891968523403	0.005893712017324349	0.03019699807109606	ITR1	"Myo-inositol transporter
CBS2950_G0011890	LACI0E	264258	YBR026C	1.10755e+16	1475408415279010	1460224584402500	1.97148e+16	2.08915e+16	2662221555406430	0.7350743677751079	2.36002e+11	2.48183e+12	ETR1	"2-enoyl thioester reductase
CBS2950_G0012010	LACI0E	291753	CBS2950_G0012010	1.06834e+16	1.10903e+16	1.2333e+16	6179255491987660	721903582885496	679919893646968	-0.7577594374787459	5.12567e+10	5.02547e+10	CBS2950_G0012010	NA
CBS2950_G0012020	LACI0E	295855	YMR319C	2518932381071580	2643852663620790	2900716404150920	1.39278e+16	98441397666204	1.24492e+16	-1150602789501600	14342.9	279151	FET4	Low-affinity Fe(II) transporter of the plasma membrane
CBS2950_G0012080	LACI0E	308280	CBS2950_G0012080	8527125181059450	1475408415279010	1.1149e+16	1.50068e+16	1607876161881330	1.77162e+16	0.5040807378542572	0.007838124734721601	0.038378778104878095	CBS2950_G0012080	NA
CBS2950_G0012110	LACI0E	313091	YOL071W	1.12715e+16	1.04962e+16	1154366732264140	2020518462459450	1.94695e+16	2.04934e+16	0.8534984681318418	4.28921e+07	6.18026e+08	SDH5	"Protein required for flavinylation of Sdh1p
CBS2950_G0012120	LACI0E	314422	YDL046W	2068072888739700	2.24777e+16	1983142847735830	3.59966e+16	3.67515e+16	3.74435e+16	0.8069241342145932	1.38208e+06	2.2388e+08	NPC2	Sterol transport protein and functional homolog of human NPC2/He1
CBS2950_G0012190	LACI0E	326743	YBR035C	4.93985e+16	3406312046013300	3.4631e+16	732683151192823	6464318446747390	7191828734209470	0.829529721055241	8.81296e+07	1.23571e+09	PDX3	Pyridoxine (pyridoxamine) phosphate oxidase
CBS2950_G0012290	LACI0E	347211	YDR019C	2.05827e+16	1.39619e+16	1.55889e+16	5355354759722640	9647256971287990	8063275358461220	2.20107e+16	4.74365e-14	3.43651e-11	GCV1	"T subunit of the mitochondrial glycine decarboxylase complex
CBS2950_G0012360	LACI0E	361282	YDR025W	1268287354516190	1.2437e+16	1.36945e+16	3.51139e+16	5.09708e+16	4290198765547060	-1.59076e+16	1.60302e-11	9.50152e-10	RPS11B	"Protein component of the small (40S) ribosomal subunit
CBS2950_G0012370	LACI0E	362278	YDR026C	1.45059e+16	1.9309e+16	1677284995597470	8239007322650210	1410993366548920	1.11086e+16	-0.6007798021200258	0.0018903139266727212	0.012024240782347456	NSI1	"RNA polymerase I termination factor
CBS2950_G0012410	LACI0E	371875	YDR032C	5586737187590670	4.23809e+16	4.00575e+16	6041938703276820	5939297659194300	6310805773427490	0.4034405894362989	0.00510746906624703	0.02664055864954451	PST2	"Protein with similarity to a family of flavodoxin-like proteins
CBS2950_G0012450	LACI0E	378370	CBS2950_G0012450	9899306244678210	1.48531e+16	7991769684905610	3168094482400020	3.58764e+16	3.80181e+16	1689233714507480	4.77472e-05	0.144796	CBS2950_G0012450	NA
CBS2950_G0012460	LACI0E	379723	YDR034C	2.39152e+16	2.32699e+16	1.59835e+16	1.51048e+16	1.22505e+16	1.24492e+16	-0.6653062596107726	2.37816e+12	0.001962734819026229	LYS14	Transcriptional activator involved in regulating lysine biosynthesis
CBS2950_G0012480	LACI0E	385651	YBR056W	1.44079e+16	1.416e+16	1460224584402500	1.94205e+16	1.82663e+16	2116370373182810	0.44848630431248115	0.003174012819233442	0.018248724096471897	YBR056W	Putative glycoside hydrolase of the mitochondrial intermembrane space
CBS2950_G0012490	LACI0E	388068	YDR035W	1.81324e+16	1792274652117460	1.62795e+16	1.16719e+16	1410993366548920	9001756338424640	-0.59447685441575715	7.6393e+11	0.0054286889405813325	ARO3	3-deoxy-D-arabino-heptulosonate-7-phosphate (DAHP) synthase
CBS2950_G0012560	LACI0E	402720	YDR044W	1.96026e+16	2.26757e+16	2.50606e+16	9808342050774060	1859448622583850	8331412781307910	-0.8808212302978043	1.13421e+12	9.9933e+11	HEM13	Coproporphyrinogen III oxidase
CBS2950_G0012690	LACI0E	433070	YNR067C	1.02914e+16	1.16844e+16	848508880125781	5149379576656380	5.09708e+16	4.46257e+16	2.2713e+16	5.05371e-32	2.63601e-29	DSE4	Daughter cell-specific secreted protein with similarity to glucanases
CBS2950_G0012850	LACI0E	486228	YML103C	2.01907e+16	2.17846e+16	2.07194e+16	1.63799e+16	1.42193e+16	1.69501e+16	-0.3965596130226937	0.008460842417838276	0.040996520417722664	NUP188	Subunit of the inner ring of the nuclear pore complex (NPC)
CBS2950_G0012900	LACI0E	500244	YML106W	4783031136042540	4.20838e+16	4351074606226380	2746335774216730	311731092609646	2805866603360020	-0.623300257926594	1.57788e+10	1.94109e+11	URA5	"Major orotate phosphoribosyltransferase (OPRTase) isozyme
CBS2950_G0012960	LACI0E	511899	YML111W	2.10728e+16	3.42612e+16	2.97965e+16	2157835251170290	1.64069e+16	2250439084606160	-0.4906192441566223	0.008126006957929246	0.039686565817002764	BUL2	"Component of the Rsp5p E3-ubiquitin ligase complex
CBS2950_G0013000	LACI0E	525271	YPL273W	1.07814e+16	1.10903e+16	1.0261e+16	1.62818e+16	1.97977e+16	1.06297e+16	0.535517731383823	0.008185119629633033	0.03990054578333262	SAM4	"S-adenosylmethionine-homocysteine methyltransferase
CBS2950_G0013060	LACI0E	546978	CBS2950_G0013060	6566866518746930	5545159144672820	5229182633333300	7258173117572810	1279738169660650	689496230177207	0.6284239249051888	0.008309389044393087	0.04035546858059064	CBS2950_G0013060	NA
CBS2950_G0013150	LACI0E	568033	CBS2950_G0013150	1.21536e+16	1.20805e+16	1134633967610050	2765952458318280	4.17829e+16	2690950564997150	1.43464e+16	7.1246	1673.96	CBS2950_G0013150	NA
CBS2950_G0013160	LACI0E	571312	YML123C	4351774230333780	3208270647989270	2.36793e+16	7983990429330090	5512718269307420	7756832589493570	1.0987e+16	2.4176e+08	3.56221e+09	PHO84	High-affinity inorganic phosphate (Pi) transporter
CBS2950_G0013240	LACI0E	590102	YOL055C	2.2641e+16	2.58444e+16	2.21994e+16	1.60857e+16	1.66257e+16	1331110777703210	-0.6210860373842673	6.42547e+10	6.13832e+11	THI20	"Trifunctional enzyme of thiamine biosynthesis	degradation and salvage
CBS2950_G0013260	LACI0E	595147	YOL057W	5802365640445050	5000545300106740	5239049015660340	2157835251170290	1.84851e+16	1.96315e+16	-1.425e+16	6.28842e-12	3.41671e-09	YOL057W	Dipeptidyl-peptidase III
CBS2950_G0013270	LACI0E	597710	YOL058W	3303035845996590	2.83199e+16	2.2298e+16	8278240690853310	1.60788e+16	8312260108247440	1.96523e+16	7.24327e+07	1.03227e+10	ARG1	Arginosuccinate synthetase
CBS2950_G0013280	LACI0E	600370	YOL059W	4781070877380230	4764876036458140	5988894072515680	2.94152e+16	2277277666011510	4222206776182360	-0.7183275677762332	0.0012793686294234885	0.008621688334719529	GPD2	"NAD-dependent glycerol 3-phosphate dehydrogenase
CBS2950_G0013420	LACI0E	632048	CBS2950_G0013420	5684750120706300	6931448930841020	5919829396226370	1.51048e+16	1.61881e+16	1446026816066080	1.30249e+16	936.351	186413	CBS2950_G0013420	NA
CBS2950_G0013430	LACI0E	634650	YKR046C	7154944117440680	7258217237580670	7488584186226360	1.1515e+16	1.24036e+16	1219067640299420	0.7212040237658076	1.12526e+07	1.83418e+07	PET10	Protein of unknown function that localizes to lipid particles
CBS2950_G0013510	LACI0E	643710	YJL126W	1.06834e+16	8713821513057290	7695778215094290	1294701150702170	1.64069e+16	1369416123824170	0.665173946853924	2.7147e+12	0.002205143505661695	NIT2	Nit protein
CBS2950_G0013560	LACI0E	655639	YJL130C	4.77323e+16	4960937020501930	4.43001e+16	2.04994e+16	2165710748656480	2623916209285480	-1.04899e+16	519.074	11281.2	URA2	Bifunctional carbamoylphosphate synthetase/aspartate transcarbamylase
CBS2950_G0013580	LACI0E	663995	YJL132W	8429112247943820	1.12884e+16	1.25303e+16	1.54972e+16	1345365768104780	1.96315e+16	0.5943330109232194	0.0018734306967242121	0.011945983513586174	YJL132W	Putative protein of unknown function
CBS2950_G0013650	LACI0E	694536	YKR057W	1.11441e+16	7535475194814310	9540791710251510	400180355671582	3.46732e+16	5745801918143390	-1.09332e+16	7.24427e+06	1.11793e+09	RPS21A	"Protein component of the small (40S) ribosomal subunit
CBS2950_G0013670	LACI0E	696804	YJL138C/YKR059W	1.94164e+16	1.7893e+16	1.82824e+16	6708905962729460	9680070770510050	736420279175378	-1.22765e+16	6.19297	146.83	YJL138C/YKR059W	NA
CBS2950_G0013790	LACI0E	720471	YJL151C	1.60741e+16	1.35658e+16	1.65755e+16	3325027955212400	3226690256836680	3.20807e+16	1.07841e+16	83.6731	17598.3	SNA3	Protein involved in efficient MVB sorting of proteins to the vacuole
CBS2950_G0013840	LACI0E	728067	YJL156C	6263026426088490	7030469629853040	5919829396226370	2.88365e+16	3.35795e+16	3.17934e+16	-1.029e+16	3.38245	82.4431	SSY5	"Serine protease of SPS plasma membrane amino acid sensor system
CBS2950_G0013890	LACI0E	748664	YJL163C	7909643702431000	7495866915209510	6857135717295550	2.19707e+16	1.52037e+16	3.06443e+16	-1711388157879880	0.00141236	0.000466258	YJL163C	Putative protein of unknown function
CBS2950_G0014030	LACI0E	783443	YJL172W	390091473800191	4327204546825040	3.91695e+16	7297406485775900	8848787856884330	7210981407269950	0.9426683800394031	12364.7	24429.6	CPS1	Vacuolar carboxypeptidase S
CBS2950_G0014080	LACI0E	795660	YJL177W	2.0024e+16	1.72197e+16	1.94269e+16	6032130361226050	7284663427299090	7469542493586400	-1.44716e+16	1.78778e-08	9.14223e-08	RPL17B	"Ribosomal 60S subunit protein L17B
CBS2950_G0014170	LACI0E	811023	YJL186W	1.96026e+16	2.60424e+16	2.68366e+16	4.53145e+16	3.65327e+16	3.94545e+16	0.7438327165010306	1.28829e+10	1.59994e+11	MNN5	"Alpha-1	2-mannosyltransferase
CBS2950_G0014190	LACI0E	817548	YJL190C	3969523791182840	3.13896e+16	4.15375e+16	1010259231229720	1.30161e+16	141729780647537	-1.59494e+16	4.06797e-06	0.00156019	RPS22A	"Protein component of the small (40S) ribosomal subunit
CBS2950_G0014200	LACI0E	818411	CBS2950_G0014200	124966489722423	8238522157799620	1087275332440240	3727169979294140	3347007520650930	4.52003e+16	-1.44584e+16	0.195629	0.548604	CBS2950_G0014200	NA
CBS2950_G0014220	LACI0E	827455	YJL193W	1734828916146570	1.4457e+16	1.86475e+16	2.68749e+16	2.02352e+16	2.37493e+16	0.4917144606164093	0.002509518692114069	0.015185208234416455	YJL193W	Putative protein of unknown function
CBS2950_G0014470	LACI0E	903546	YNL251C	2.63655e+16	3.04984e+16	3167108726981110	3854678425954200	3.77359e+16	3600702535369850	0.3428196216237153	0.00948300444694489	0.04481778675463168	NRD1	"RNA-binding subunit of Nrd1 complex
CBS2950_G0014510	LACI0E	912524	YNL255C	9291626059361330	7733516592838340	8672550065471640	431567050234059	4.57206e+16	4.89351e+16	-0.898803900716394	25841.4	48485.2	GIS2	"Translational activator for mRNAs with internal ribosome entry sites
CBS2950_G0014680	LACI0E	962392	YEL063C	3.71469e+16	3.21817e+16	3.86762e+16	1.21623e+16	180475895721374	1.83866e+16	-1.1535e+16	5451.04	98724.5	CAN1	"Plasma membrane arginine permease
CBS2950_G0014860	LACI0E	1014950	CBS2950_G0014860	1207519335984510	6099675059140100	8445623271949630	3315219613161630	2657917736987500	5324443110812870	-1.2361e+16	0.002957717876785453	0.01749144721690808	CBS2950_G0014860	NA
CBS2950_G0014910	LACI0E	1024851	YLR178C	2.2445e+16	2564636104411180	2782319816226390	3.83506e+16	442986289497918	4395538467379690	0.7375846881216256	9.741e+06	1.35853e+10	TFS1	"Inhibitor of carboxypeptidase Y (Prc1p)	and Ras GAP (Ira2p)
CBS2950_G0014950	LACI0E	1035085	YDR508C	5273095801620670	7594887614221520	6442747659559700	9612175209758580	1.05004e+16	8618702877215080	-2.75122e+16	5.95093e-43	5.17334e-41	GNP1	"High-affinity glutamine permease
CBS2950_G0014990	LACI0E	1051162	YCL030C	5361307441424730	6297716457164130	4.91346e+16	1.54874e+16	2.07493e+16	1153948551893790	1.52706e+16	3.66655	88.5405	HIS4	"Multifunctional enzyme containing phosphoribosyl-ATP pyrophosphatase
CBS2950_G0015060	LACI0E	1059079	YDR513W	4028331551052220	2980523040261640	3542031255408780	7189514723217390	5392401005493170	679919893646968	0.8780773093380014	9.51013e+06	1.442e+09	GRX2	"Cytoplasmic glutaredoxin
CBS2950_G0015090	LACI0E	1070083	YCL040W	2969791873403460	3.30729e+16	3.60123e+16	4.09989e+16	5075200946346510	4433843813500650	0.46117865541058506	8.03235e+10	0.0056770628758601675	GLK1	"Glucokinase
CBS2950_G0015190	LACI0E	1092005	YDR525W-A	2950189286780330	3059739599471250	3986018460125760	7522998352943710	5545532068529490	7574882195419030	1.04723e+16	90180.1	1.53719e+06	SNA2	"Protein of unknown function
CBS2950_G0015260	LACI0E	1118741	YCL057W	1.70543e+16	1.4764e+16	1.37537e+16	1.19662e+16	9078484451438810	1.03424e+16	-3.85702e+16	9.74845e-116	2.5424e-111	PRD1	"Zinc metalloendopeptidase
CBS2950_G0015340	LACI0E	1137009	YKL216W	3.34224e+16	2406202985991950	2821785345534570	1598759754276170	180475895721374	1.944e+16	-0.6805209560295117	2.39715e+10	2.50071e+12	URA1	"Dihydroorotate dehydrogenase
CBS2950_G0015380	LACI0E	1152875	CBS2950_G0015380	1832841849262200	1.99032e+16	2.4074e+16	1.45163e+16	1.09379e+16	1388568796884650	-0.6600472683980276	1.03892e+12	9.34311e+11	CBS2950_G0015380	NA
CBS2950_G0015410	LACI0F	3840	YAL063C	1.26437e+16	1.29717e+16	1381293525786150	7846673640619250	853158779773768	1.04382e+16	-0.5541043821574166	0.0018199210252912523	0.011709103624823662	FLO9	Lectin-like protein with similarity to Flo1p
CBS2950_G0015550	LACI0F	47929	YOL143C	276396471386065	1.69325e+16	1.60822e+16	3177902824450790	3336069587576910	3.06443e+16	0.6585155242217317	3.63024e+11	0.0028093980624387628	RIB4	"Lumazine synthase (DMRL synthase)
CBS2950_G0015650	LACI0F	67477	YOL140W	5233890628374420	4.18858e+16	3.83802e+16	9651408577961680	890347752225445	8168615060293850	1.01081e+16	27908.7	51621.1	ARG8	Acetylornithine aminotransferase
CBS2950_G0015680	LACI0F	74055	YOL139C	3.72449e+16	3.00033e+16	2.68366e+16	2.24611e+16	2636041870839460	2154675719303770	-0.42090448471495934	0.007597462607108374	0.03752686075632318	CDC33	mRNA cap binding protein and translation initiation factor eIF4E
CBS2950_G0015740	LACI0F	85972	YOL136C	1.87205e+16	1643743603599440	2.16074e+16	1.53991e+16	951600177439972	1.32153e+16	-0.5699135675825069	0.002023808917231744	0.012718297966603346	PFK27	"6-phosphofructo-2-kinase
CBS2950_G0015820	LACI0F	100074	YNL311C	1117347437518130	9605007804165420	1.25303e+16	7944757061126990	7437794490335410	8427176146610300	-0.48255272930055765	0.00941928855073397	0.04466455370966217	SKP2	"F-box protein of unknown function
CBS2950_G0015840	LACI0F	104767	YOL130W	6664879451862550	821871801799722	7991769684905610	1.49087e+16	1378179567326850	1331110777703210	0.8770138105100285	8.41919e+08	1.06074e+10	ALR1	Plasma membrane Mg(2+) transporter
CBS2950_G0015880	LACI0F	113216	YOL127W	1416286883520790	1172405076302250	1.32999e+16	4609920763863810	4.76894e+16	5056305687966180	-1.44064e+16	2.62356e-13	1.95493e-11	RPL25	Ribosomal 60S subunit protein L25
CBS2950_G0015930	LACI0F	122997	YOL123W	3.60688e+16	4723287342873100	4785195428616320	6444080727358560	5884607993824190	6952420320953500	0.5566321016438998	9.32654e+09	8.50476e+11	HRP1	Subunit of cleavage factor I
CBS2950_G0016000	LACI0F	145563	YPR163C	2303303928217200	2.22797e+16	2.12127e+16	1.10834e+16	1.46568e+16	1359839787293930	-0.7602556062083181	1.55673e+10	1.92415e+10	TIF3	Translation initiation factor eIF-4B
CBS2950_G0016080	LACI0F	166051	YJR123W	2.82473e+16	2.75971e+16	2.9392e+16	7444531616537510	9876953565842460	8925145646182730	-1.69981e+16	3.22252e-15	3.50181e-13	RPS5	Protein component of the small (40S) ribosomal subunit
CBS2950_G0016110	LACI0F	171274	YER023W	1.79364e+16	1.38629e+16	1.52929e+16	2.51094e+16	2920428130764050	1.79077e+16	0.6142459792097058	8.98343e+11	0.0062643836169643296	PRO3	Delta 1-pyrroline-5-carboxylate reductase
CBS2950_G0016220	LACI0F	193433	YJR109C	7645008783018810	1.05952e+16	7587248009496800	1.382e+16	137052301417504	1114685572119810	0.5822294630410324	3.87722e+11	0.0029740555360359723	CPA2	"Large subunit of carbamoyl phosphate synthetase
CBS2950_G0016230	LACI0F	201540	YBL050W	2626746607498770	2.32699e+16	2.21994e+16	1569334728123850	1279738169660650	1.71416e+16	-0.6494050982985817	4.44384e+11	4.42349e+11	SEC17	"Alpha-SNAP cochaperone
CBS2950_G0016350	LACI0F	230655	YJR104C	8928978206833510	8654409093650080	8317360301698060	1.07009e+16	1.10583e+16	1.14054e+16	0.35666815097894644	0.0026031783216596102	0.015607101293996008	SOD1	"Cytosolic copper-zinc superoxide dismutase
CBS2950_G0016650	LACI0F	316004	YDR337W	1048738384337190	1.03972e+16	9471727033962200	7258173117572810	7437794490335410	679919893646968	-0.49934846337541916	0.007401310008071744	0.03669698954572454	MRPS28	Mitochondrial ribosomal protein of the small subunit
CBS2950_G0016700	LACI0F	341663	YHR087W	4.29297e+16	4347008686627440	7587248009496800	7611273431400670	9155049982956970	9279470097801570	0.6825628400085982	4.95077e+11	0.003668067207798059	RTC3	"Protein of unknown function involved in RNA metabolism
CBS2950_G0016970	LACI0F	408277	YDR322W	1.17616e+16	1.50511e+16	1430625437421370	7454339958588290	1.05004e+16	9672099895541370	-0.5763661281512619	0.0017815008746101162	0.011615385702457957	MRPL35	Mitochondrial ribosomal protein of the large subunit
CBS2950_G0017110	LACI0F	443284	CBS2950_G0017110	8233086381712570	9307945707129380	9175735564150880	1.44183e+16	1.19223e+16	1407721469945130	0.5998249385843024	6.02143e+11	0.004398848215294574	CBS2950_G0017110	NA
CBS2950_G0017200	LACI0F	467649	YFR032C-A	3.13641e+16	242600712579436	2.67379e+16	5394588127925730	7109656498114730	9384809799634200	-1.90986e+16	2.32182e-08	1.0813e-06	RPL29	"Ribosomal 60S subunit protein L29
CBS2950_G0017210	LACI0F	469675	YFR031C-A	3.08643e+16	2633950593719590	2.9392e+16	7728973536009960	9133174116808920	9518878511057550	-1.71489e+16	2.15786e-15	2.55805e-13	RPL2A	"Ribosomal 60S subunit protein L2A
CBS2950_G0017260	LACI0F	482275	YBR256C	8723151047290700	9010883610093330	848508880125781	2.55998e+16	2.4501e+16	1.72374e+16	1.35921e+16	1264.24	26377	RIB5	Riboflavin synthase
CBS2950_G0017320	LACI0F	492408	YGR111W	1117347437518130	1.20805e+16	1134633967610050	8239007322650210	8750346459218130	7373779128284010	-0.5085491051743024	0.004593605980587262	0.024300455167082312	YGR111W	Putative protein of unknown function
CBS2950_G0017330	LACI0F	493964	YPR122W	1.05854e+16	1.20805e+16	1154366732264140	7258173117572810	7000277167374500	8618702877215080	-0.5774983731257465	0.00170089013327068	0.011117597663082538	AXL1	Haploid specific endoprotease of a-factor mating pheromone
CBS2950_G0017350	LACI0F	501155	YPR119W	7743021716134440	1.08923e+16	9965046150314400	1147576019940560	1575062362659260	1.28323e+16	0.4832782512898114	0.010165519135558703	0.04734227483131625	CLB2	"B-type cyclin involved in cell cycle progression
CBS2950_G0017450	LACI0F	532739	YGR097W	886036915365258	8991079470290930	9905847856352140	4.88455e+16	4.40799e+16	5908599639157450	-0.8674706048551095	495002	8.27542e+06	ASK10	"Regulator of the Fps1p glycerol channel
CBS2950_G0017480	LACI0F	542059	YHL033C	224253590968552	2094287784104110	2.1854e+16	4.90417e+16	7109656498114730	5.55428e+16	-1893542620709150	1.36957e-17	1.87991e-15	RPL8A	"Ribosomal 60S subunit protein L8A
CBS2950_G0017500	LACI0F	545779	YLL043W	1.18596e+16	1502144004012260	1.46713e+16	1.0338e+16	6737766773597960	1153948551893790	-0.5373889328737813	0.0044450074547604055	0.023658325391867626	FPS1	"Aquaglyceroporin	plasma membrane channel
CBS2950_G0017550	LACI0F	559837	YHL030W	2705156953991270	2990425110162840	2.91058e+16	4.36471e+16	3.58764e+16	444342015003089	0.5279498489907195	1.11274e+12	9.83739e+11	ECM29	Scaffold protein
CBS2950_G0017580	LACI0F	573605	CBS2950_G0017580	8919176913521950	8119697318985200	9767718503773520	1.18681e+16	1.586e+16	1.21619e+16	0.5695864866745342	0.0018605629437009987	0.011893010189147561	CBS2950_G0017580	NA
CBS2950_G0017620	LACI0F	592879	YLL028W	2616945314187210	2.51513e+16	2.23967e+16	4570687395660710	3.78452e+16	3.81138e+16	0.7233402465555558	2.41398e+08	3.27899e+09	TPO1	"Polyamine transporter of the major facilitator superfamily
CBS2950_G0017630	LACI0F	595165	YLL029W	9820895898185710	1.0615e+16	1.00242e+16	6836414409389520	6420566714451300	689496230177207	-0.595602658069037	5.04401e+08	6.54466e+09	FRA1	"Protein involved in negative regulation of iron regulon transcription
CBS2950_G0017730	LACI0F	621179	YGL195W	2.49933e+16	2980523040261640	3.3447e+16	1.85378e+16	1.95789e+16	1.99188e+16	-0.604572594591245	6.56964e+09	6.25315e+11	GCN1	Positive regulator of the Gcn2p kinase activity
CBS2950_G0017760	LACI0F	636595	YGL191W	8164477328531630	7624593823925130	8031235214213780	1.06224e+16	9034732719142720	1.14054e+16	0.3835887680274385	0.0038235600725073276	0.021037646981221753	COX13	Subunit VIa of cytochrome c oxidase
CBS2950_G0017780	LACI0F	639037	YGL189C	3.14524e+16	2.02794e+16	2570192596194950	8013415455482410	8389394667775380	9566760193708740	-1.57601e+16	0.000390874	0.121357	RPS26A	"Protein component of the small (40S) ribosomal subunit
CBS2950_G0017800	LACI0F	641559	YGL186C	1.39178e+16	1455604275476610	1.24316e+16	3462344743923240	3511076516761270	2662221555406430	1.2348e+16	15.9286	361.232	TPN1	"Plasma membrane pyridoxine (vitamin B6) transporter
CBS2950_G0017830	LACI0F	646394	YGL184C	4.5282e+16	4030142449788990	3690026990314440	8180157270345570	4.29861e+16	8944298319243210	0.807645014531647	1.14894e+11	0.001002155658320489	STR3	Peroxisomal cystathionine beta-lyase
CBS2950_G0017860	LACI0F	656082	YGL180W	1.97006e+16	2.55473e+16	2.47646e+16	3560428164430980	24610349416551	3485786497006990	0.44362446804262956	0.008488543338025397	0.040996520417722664	ATG1	Protein serine/threonine kinase
CBS2950_G0017910	LACI0F	667609	YGL178W	1.79364e+16	2.21806e+16	2.39753e+16	1.23585e+16	1115669173550310	1455603152596320	-0.748471608401055	1.07031e+11	1.18781e+12	MPT5	"mRNA-binding protein of the PUF family
CBS2950_G0017930	LACI0F	675324	YER124C	3165817739634710	3346899626606090	3.27564e+16	4502029001305290	4320483564238950	4.47215e+16	0.4420639033542257	2.81887e+10	0.0022690190940078936	DSE1	Daughter cell-specific protein
CBS2950_G0017940	LACI0F	677209	YER123W	1.65642e+16	1.86159e+16	1.79568e+16	2.44228e+16	2745421201579680	2.63349e+16	0.557035275787049	1.081e+11	9.65493e+11	YCK3	Palmitoylated vacuolar membrane-localized casein kinase I isoform
CBS2950_G0017990	LACI0F	687704	YGL173C	8399708368009130	9070296029500540	8327226684025100	6522547463764750	6934649568930370	6961996657483740	-0.3373792515926347	0.004352206677849813	0.02330709448836204	XRN1	"Evolutionarily-conserved 5'-3' exonuclease
CBS2950_G0018040	LACI0F	710660	CBS2950_G0018040	3528465592162530	3.89151e+16	4232678018301860	7944757061126990	7317477226521160	7555729522358560	0.9698169404942358	9.01211	2098.53	CBS2950_G0018040	NA
CBS2950_G0018050	LACI0F	712996	CBS2950_G0018050	9409241579100080	1.09913e+16	1.0557e+16	3266177902907760	2264152146322690	3227225410690530	1.5027e+16	0.0216645	0.601074	CBS2950_G0018050	NA
CBS2950_G0018070	LACI0F	731162	YGL026C	973268425838165	781273315204796	7725377362075420	1.37317e+16	1537873390207580	9959389991448540	0.6281065412528651	2.99201e+12	0.0023790142596066045	TRP5	Tryptophan synthase
CBS2950_G0018170	LACI0F	759010	YGL009C	125750593187348	1.00803e+16	109516843830188	2065636835893010	2006016925775750	1106066869242600	0.623302471211615	0.00296777323512079	0.017511204971029457	LEU1	Isopropylmalate isomerase
CBS2950_G0018230	LACI0F	777794	YPL171C	3087407393142210	2.32699e+16	2279134317547150	4.77666e+16	4.6705e+16	4213588073305150	0.8278011650683186	1.96595e+08	2.91318e+08	OYE3	Conserved NADPH oxidoreductase containing flavin mononucleotide (FMN)
CBS2950_G0018250	LACI0F	787304	YMR318C	3.60688e+16	4049946589591400	4351074606226380	2765952458318280	3423573052169090	2671797891936670	-0.4404580085919053	0.002171775908113424	0.013453661682564868	ADH6	"NADPH-dependent medium chain alcohol dehydrogenase
CBS2950_G0018270	LACI0F	791051	YGL006W	5684750120706300	747606277540711	9077071740880440	5296504707417990	3.87203e+16	5650038552841000	-0.5844526101123546	0.001274283652607396	0.008609667787564997	PMC1	Vacuolar Ca2+ ATPase involved in depleting cytosol of Ca2+ ions
CBS2950_G0018360	LACI0F	819494	CBS2950_G0018360	1.16439e+16	8793038072266900	1.08826e+16	4.99245e+16	6048676989934530	6914114974832540	-0.8025880833891642	3.52465e+08	4.66614e+09	CBS2950_G0018360	NA
CBS2950_G0018430	LACI0F	837877	YLR324W	2979593166715020	2.49532e+16	2.3482e+16	1991093436307130	1903200354879940	1.944e+16	-0.42196816189700664	0.004525904336083739	0.024031738458454417	PEX30	"ER-resident protein involved in peroxisomal biogenesis
CBS2950_G0018440	LACI0F	839613	YLR325C	7223553170621620	4.12916e+16	5.05159e+16	1.84397e+16	1.43287e+16	2.42281e+16	-1522592165097660	1989.98	4054.58	RPL38	"Ribosomal 60S subunit protein L38
CBS2950_G0018660	LACI0F	886755	YGR162W	4253761297218160	5436236375759600	4785195428616320	3481961428024790	4.37517e+16	3.2368e+16	-0.3855808249485589	0.01009649464449814	0.04718935131335331	TIF4631	"Translation initiation factor eIF4G
CBS2950_G0018700	LACI0F	900159	YLL015W	8046861808792880	6584876484298970	629475192465405	2.81499e+16	3.16106e+16	2604763536225000	-1.28769e+16	0.00150616	0.00491009	BPT1	"ABC type transmembrane transporter of MRP/CFTR family
CBS2950_G0018790	LACI0F	938938	YDL081C	6978520837832560	485201425158872	676833827635216	1.91263e+16	1859448622583850	2.39408e+16	-1591255897690320	7.62918e-06	3.26179e-05	RPP1A	Ribosomal stalk protein P1 alpha
CBS2950_G0018800	LACI0F	939550	CBS2950_G0018800	248364772514996	2.02497e+16	2.18244e+16	5914430256616760	7842498014074250	7507847839707360	-1.65418e+16	2.03518e-10	1.1795e-08	CBS2950_G0018800	NA
CBS2950_G0018810	LACI0F	941360	YMR143W	2.22391e+16	1800196308038420	2.13607e+16	6140022123784560	7153408230410820	6770469926878960	-1.61875e+16	5.60506e-15	5.62231e-13	RPS16A	"Protein component of the small (40S) ribosomal subunit
CBS2950_G0019100	LACI0F	1018710	YKL142W	2920785406845650	2.79238e+16	3.05858e+16	4786470920777740	5654911399269710	5257408755101200	0.8389646982761563	67676	1.16118e+07	MRP8	Protein of unknown function
CBS2950_G0019150	LACI0F	1028062	YKL148C	924261959280352	1.09517e+16	9501326180943330	1627203946223410	1.41865e+16	1.28897e+16	0.5457400847543968	1.3628e+12	0.0011691369795234362	SDH1	Flavoprotein subunit of succinate dehydrogenase
CBS2950_G0019250	LACI0F	1052736	YHR021C	1.09284e+16	7198804818173460	9175735564150880	4.09989e+16	3.56577e+16	5171221726329050	-1.08765e+16	515524	8.56361e+06	RPS27B	"Protein component of the small (40S) ribosomal subunit
CBS2950_G0019260	LACI0F	1059496	YHR023W	8429112247943820	9803049202189450	1.03597e+16	1.74588e+16	1.79382e+16	1.2545e+16	0.7433297341827148	5.39815e+11	5.2728e+10	MYO1	Type II myosin heavy chain
CBS2950_G0019280	LACI0F	1066832	YHR025W	8527125181059450	9109904309105350	7893105861635170	1.22604e+16	1.46568e+16	9672099895541370	0.5148965865086481	0.007109111181728907	0.035503313071058716	THR1	Homoserine kinase
CBS2950_G0019310	LACI0F	1072166	YHR028C	5.02806e+16	4752993552576700	4.47934e+16	2432468828591960	2734483268505660	2.63349e+16	-0.8712030015904461	132520	236721	DAP2	Dipeptidyl aminopeptidase
CBS2950_G0019320	LACI0F	1074854	YHR029C	1.45059e+16	9010883610093330	1.04584e+16	4148928687477430	3.81734e+16	2.41324e+16	1.60999e+16	256.341	57.4558	YHI9	"Protein of unknown function
CBS2950_G0019330	LACI0F	1075803	CBS2950_G0019330	6106205733103490	8228620087898420	6324351071635180	4717812526422320	4.58299e+16	4.73071e+16	-0.5578650825855109	8.07131e+10	7.46453e+11	CBS2950_G0019330	NA
CBS2950_G0019410	LACI0F	1092445	YKL157W	1.88773e+16	1.82891e+16	1.79765e+16	9994700549738770	9001918919920650	1.05148e+16	-0.9014604767436941	26535	49431	APE2	"Aminopeptidase yscII
CBS2950_G0019480	LACI0F	1103113	YHR042W	2.60714e+16	2574538174312380	2.50606e+16	1.81454e+16	2.27509e+16	1455603152596320	-0.4752263001097905	0.004092039107683962	0.022222834936060493	NCP1	"NADP-cytochrome P450 reductase
CBS2950_G0019490	LACI0F	1107248	YDR287W	2.10728e+16	1.87149e+16	1963410083081740	2.64825e+16	360951791442748	2.7101e+16	0.5913041903577733	1.77639e+12	0.0014944598455312354	INM2	Inositol monophosphatase
CBS2950_G0019510	LACI0F	1111586	YDR284C	1.19576e+16	1.12884e+16	1.2629e+16	1.77531e+16	1.56412e+16	1.9823e+16	0.5712888498853715	4.625e+11	0.0034462870923298184	DPP1	"Diacylglycerol pyrophosphate (DGPP) phosphatase
CBS2950_G0019520	LACI0F	1113518	YHR071W	5047666055454730	6010556430029290	5781700043647760	8709807741087370	8487836065441580	6741740917288240	0.5070942080300053	3.32396e+11	0.0026189989602242213	PCL5	"Cyclin
CBS2950_G0019570	LACI0F	1123805	YHR073W	3783299218263150	3.00033e+16	3236173403270420	2403043802439640	2887614331541980	2.39408e+16	-0.38475171402270136	0.008721753881594501	0.04181311419705599	OSH3	"Member of an oxysterol-binding protein family
CBS2950_G0019590	LACI0F	1129588	YHR074W	1.69562e+16	1.8913e+16	1420759055094330	2.65806e+16	3.47826e+16	2.45154e+16	0.7758844126876334	5.75657e+09	6.67251e+10	QNS1	Glutamine-dependent NAD(+) synthetase
CBS2950_G0019620	LACI0F	1138952	YOR303W	2.55814e+16	2.97062e+16	2841518110188660	899424966055982	8433146400071470	6665130225046330	1.52491e+16	1.50117e-09	7.98989e-09	CPA1	"Small subunit of carbamoyl phosphate synthetase
CBS2950_G0019720	LACI0F	1163763	CBS2950_G0019720	1715226329523450	1.43382e+16	1.74142e+16	5002254445894770	5600221733899600	6875809628711590	-1.48402e+16	8.32711e-07	3.50276e-05	CBS2950_G0019720	NA
CBS2950_G0019760	LACI0F	1173377	YPL111W	3575511800058030	4257890057516630	4.06988e+16	1.50068e+16	2158054195504670	1578180260183380	-1.18491e+16	318724	557874	CAR1	"Arginase	catabolizes arginine to ornithine and urea
CBS2950_G0019800	LACI0F	1180538	YHL021C	6762892384978180	6139283338744910	6709139982389890	1284892808651400	8422208466997450	1.08213e+16	0.7144807922927555	3.92995e+11	0.003005663844455999	AIM17	"Protein of unknown function
CBS2950_G0019850	LACI0F	1192279	YGR090W	1.62701e+16	1.70316e+16	1.49969e+16	115738436199134	1.14848e+16	8618702877215080	-0.611311031979734	3.68654e+11	0.002844522289867937	UTP22	Component of the small-subunit processome
CBS2950_G0019890	LACI0F	1199977	YGR092W	1.75443e+16	2.54483e+16	1.81541e+16	2.55017e+16	2832924666171870	2796290266829780	0.4195739795323885	0.010199775376088328	0.047417137577251973	DBF2	"Ser/Thr kinase involved in transcription and stress response
CBS2950_G0020000	LACI0F	1217834	YMR155W	6860905318093810	7327531726889080	6215820866037690	9808342050774060	1.15942e+16	9193283069029420	0.5811338296629652	0.002550694469678365	0.015387108626444842	YMR155W	Putative protein of unknown function
CBS2950_G0020120	LACI0F	1238581	YMR161W	1950457369000950	1.59423e+16	1.55889e+16	115738436199134	1181296771994440	1.32153e+16	-0.4787261719278403	0.0037966952735589534	0.02097835015559693	HLJ1	Co-chaperone for Hsp40p
CBS2950_G0020210	LACI0F	1261784	YMR169C	1.15655e+16	1.37639e+16	1154366732264140	2.10879e+16	295324192998612	2164252055834010	0.9680449646714286	2.70123e+08	3.93565e+08	ALD3	Cytoplasmic aldehyde dehydrogenase
CBS2950_G0020220	LACI0F	1264063	CBS2950_G0020220	9311228645984450	1.09913e+16	1.21357e+16	3481961428024790	3697021379019660	3275107093341730	1.68771e+16	1.46565e-11	9.32296e-11	CBS2950_G0020220	NA
CBS2950_G0020230	LACI0F	1265931	YDL106C	2832573767041580	3208270647989270	276258705157231	2.2363e+16	2001641752546140	2.37493e+16	-0.41099996710845266	0.003924034276565206	0.021365096854451062	PHO2	Homeobox transcription factor
CBS2950_G0020310	LACI0F	1283369	YDL110C	2479727207825330	2742873362632800	2969781080440230	5875196888413660	5108014745568580	6952420320953500	1.13165e+16	125.705	28.7578	TMA17	ATPase dedicated chaperone that adapts proteasome assembly to stress
CBS2950_G0020350	LACI0F	1294513	YGL147C/YNL067W	13937439089042	1.03873e+16	1.10898e+16	2824802510622930	3040745394578300	359112619883962	-1.90437e+16	4.15097e-19	7.73266e-18	YGL147C/YNL067W	NA
CBS2950_G0020380	LACI0F	1301018	YGL148W	2.37191e+16	2594342314114780	2.65406e+16	1991093436307130	1.42193e+16	1.72374e+16	-0.5661023650942244	3.1454e+10	0.002493378220171313	ARO2	"Bifunctional chorismate synthase and flavin reductase
CBS2950_G0020410	LACI0F	1308795	CBS2950_G0020410	7939047582365690	782263522194916	6709139982389890	1716459858885460	1.65163e+16	1.02467e+16	0.9644953501708554	3.1878e+08	3.77899e+10	CBS2950_G0020410	NA
CBS2950_G0020470	LACI0F	1321991	YGL156W	2.87178e+16	3376605836309700	2.98951e+16	6336188964800040	5337711340123060	5611733206720040	0.9045663626974441	7553.45	1.35858e+06	AMS1	Vacuolar alpha mannosidase
CBS2950_G0020480	LACI0F	1325565	YNL015W	2.60714e+16	1.51502e+16	1726616907232690	7140473012963520	5151766477864670	8082428031521700	1.80117e+16	0.00115623	0.0386597	PBI2	"Cytosolic inhibitor of vacuolar proteinase B (PRB1)
CBS2950_G0020520	LACI0F	1330846	YNL016W	4341972937022220	5129272208822360	4.43987e+16	2.99154e+16	4364235296535040	3.20807e+16	-0.399266973662746	0.010408861632090172	0.0481317573342042	PUB1	"Poly (A)+ RNA-binding protein
CBS2950_G0020590	LACI0F	1341419	YBR009C	643944970569662	4792601832181510	619608810138361	1.61053e+16	1.19114e+16	1.59063e+16	1.3339e+16	0.525896	131.879	HHF2	Histone H4
CBS2950_G0020700	LACI0F	1359695	YIL094C	1.22222e+16	8911862911081320	8208830096100570	6816797725287970	8017504943258610	5678767562431710	-0.5172490531516168	0.0031275821575556147	0.018166446028741744	LYS12	"Homo-isocitrate dehydrogenase
CBS2950_G0020840	LACI0F	1390837	YNL045W	1310432915755910	1.26152e+16	1221458132088040	4090078635172780	3.4892e+16	4.16571e+16	-1.69014e+16	6.36709e-24	2.3722e-21	LAP2	Leucyl aminopeptidase yscIV with epoxide hydrolase activity
CBS2950_G0020960	LACI0F	1427236	YIL116W	4106741897544720	4386616966232250	3.93669e+16	921003318567685	1.03582e+16	7469542493586400	1.1204e+16	100.671	2323.44	HIS5	"Histidinol-phosphate aminotransferase
CBS2950_G0021050	LACI0F	1446136	YNL065W	4.20475e+16	4.37671e+16	4.34121e+16	757204006319758	9537877640547760	4998847668784750	0.7736557910236771	3.69147e+11	3.70283e+11	AQR1	"Plasma membrane transporter of the major facilitator superfamily
CBS2950_G0021080	LACI0F	1454046	YIL124W	2.20529e+16	2.55473e+16	2841518110188660	3.21714e+16	3631393780575520	339959946823484	0.43038771536979903	0.0023856500257758055	0.014469244807496048	AYR1	"Bifunctional triacylglycerol lipase and 1-acyl DHAP reductase
CBS2950_G0021170	LACI0F	1486544	YNL069C	1.74071e+16	1.56057e+16	1562834960603760	4.66877e+16	5545532068529490	5324443110812870	-1646830029296060	1.20635e-19	2.86014e-18	RPL16B	"Ribosomal 60S subunit protein L16B
CBS2950_G0021240	LACI0F	1500524	YIL136W	7037328597701930	1.04962e+16	1.01032e+16	1.53893e+16	1.43506e+16	1831953178234710	0.7984935266748124	4.00509e+09	4.72637e+10	OM45	"Mitochondrial outer membrane protein of unknown function
CBS2950_G0021360	LACI0F	1529690	YNL085W	5380910028047860	5426334305858400	5939562160880460	4090078635172780	4.58299e+16	4.47215e+16	-0.3497983230691745	0.004213688729590227	0.022799378022347123	MKT1	"Protein similar to nucleases that forms a complex with Pbp1p
CBS2950_G0021390	LACI0F	1538340	YNL088W	7252957050556310	1.10903e+16	8978407917610000	1.39278e+16	1509434764215120	1.12043e+16	0.5559288583406128	0.003893106109129562	0.02128557805578595	TOP2	"Topoisomerase II
CBS2950_G0021420	LACI0F	1547583	YOR087W	1.14675e+16	1.20805e+16	1124767585283010	1412401255311460	2.14383e+16	1.68544e+16	0.5877946054803492	9.53745e+11	0.006578037982247196	YVC1	Vacuolar cation channel
CBS2950_G0021480	LACI0F	1557349	YOR092W	1.02914e+16	1.03972e+16	9373063210691760	2.36381e+16	2.5376e+16	2.03018e+16	1.20351e+16	1678.17	34461.9	ECM3	"Non-essential protein of unknown function
CBS2950_G0021520	LACI0F	1567376	YOR096W	1503518393993700	1.24865e+16	1.58947e+16	4600112421813030	5425214804715240	5238256082040720	-1.50858e+16	3.19724e-11	1.8127e-09	RPS7A	"Protein component of the small (40S) ribosomal subunit
CBS2950_G0021530	LACI0F	1572923	YOR099W	4930050535715980	5248097047636770	537717836823896	6012513677124500	7853435947148270	613843171588319	0.36177177831898066	0.008881744967924042	0.042502001607974134	KTR1	"Alpha-1	2-mannosyltransferase
CBS2950_G0021740	LACI0F	1617968	YHR188C	2.04847e+16	2257671937473930	2.10154e+16	1.5301e+16	1.62975e+16	1493908498717280	-0.4625305532701426	0.0018273025978923429	0.011709103624823662	GPI16	Subunit of the glycosylphosphatidylinositol transamidase complex
CBS2950_G0021990	LACI0F	1677651	YGR285C	2479727207825330	2673558873324390	2.47646e+16	1.25547e+16	2.03446e+16	1465179489126560	-0.686571872178207	7.34064e+10	6.86179e+11	ZUO1	Ribosome-associated chaperone
CBS2950_G0022140	LACI0F	1728666	YGL257C	1.34278e+16	1.06942e+16	1.31223e+16	7454339958588290	6125242521452690	1.00552e+16	-0.6501502659222642	0.0010912838703752488	0.007450440664760861	MNT2	Mannosyltransferase
CBS2950_G0022210	LACI0G	3840	CBS2950_G0022210	1.42119e+16	1901197421030680	1677284995597470	1.10834e+16	1115669173550310	1.11086e+16	-0.5840623516341709	5.27436e+11	0.003874798574319353	CBS2950_G0022210	NA
CBS2950_G0022220	LACI0G	14580	CBS2950_G0022220	2166085821855330	2.58444e+16	2.4074e+16	1.61838e+16	1345365768104780	1446026816066080	-0.6971309829950948	5.97589e+09	6.89607e+09	CBS2950_G0022220	NA
CBS2950_G0022250	LACI0G	35729	YIR038C	3.39125e+16	2.35669e+16	2.60472e+16	6208680518139980	6322125316785100	6387416465669400	1.17926e+16	0.466449	120.445	GTT1	"ER associated glutathione S-transferase
CBS2950_G0022290	LACI0G	54710	CBS2950_G0022290	140158494355345	1.22786e+16	1.2925e+16	1.79493e+16	1870386555657870	1.88654e+16	0.5011473471897555	0.0011666447061475219	0.00794414985282699	CBS2950_G0022290	NA
CBS2950_G0022340	LACI0G	72391	YJR148W	83310993148282	7040371699754240	7636579921132020	2064656001687940	2941210203604690	1.34835e+16	1.46523e+16	50650.5	880644	BAT2	"Cytosolic branched-chain amino acid (BCAA) aminotransferase
CBS2950_G0022410	LACI0G	84786	YHR203C	2469925914513770	2175484757293960	2177510579578600	5443629838179600	7350291025743230	7527000512767840	-1.7477e+16	1.80699e-12	1.38606e-11	RPS4A	"Protein component of the small (40S) ribosomal subunit
CBS2950_G0022590	LACI0G	134384	YHR193C	9644472618577580	7396846216197490	8228562860754660	4.27644e+16	5.08614e+16	4797744601649730	-0.836201281704881	2.38764e+07	3.77391e+07	EGD2	Alpha subunit of the nascent polypeptide-associated complex (NAC)
CBS2950_G0022670	LACI0G	151514	YJR126C	1.4898e+16	1.82198e+16	1.80555e+16	2275535355779580	2231338347100620	2192981065424720	0.38887333444678585	0.009402294926200804	0.04466455370966217	VPS70	Protein of unknown function involved in vacuolar protein sorting
CBS2950_G0022680	LACI0G	153974	YML078W	3440253952358460	3752884492555350	3453233814465380	2609018985505900	2515724607025210	2911206305192650	-0.404577594692005	0.0023134517409146593	0.014209498255455881	CPR3	Mitochondrial peptidyl-prolyl cis-trans isomerase (cyclophilin)
CBS2950_G0022710	LACI0G	156561	YML076C	1587809516473130	1.82198e+16	1726616907232690	1.06911e+16	1.07192e+16	1.18747e+16	-0.6246270268316944	1.09307e+12	9.72946e+10	WAR1	"Homodimeric Zn2Cys6 zinc finger transcription factor
CBS2950_G0022740	LACI0G	168475	YML073C	1.76717e+16	1.56156e+16	1.75227e+16	5443629838179600	6420566714451300	6301229436897250	-1.48427e+16	1.10008e-12	9.25485e-12	RPL6A	"Ribosomal 60S subunit protein L6A
CBS2950_G0022870	LACI0G	207423	YML063W	2.37191e+16	222499510679997	2525793875723250	6963922856049580	8673780927699970	8149462387233370	-1582646201029550	7.53096e-14	6.54691e-12	RPS1B	"Ribosomal protein 10 (rp10) of the small (40S) subunit
CBS2950_G0022930	LACI0G	222906	YGR192C	3165817739634710	2.03983e+16	2565259405031430	1.78512e+16	1.8157e+16	1493908498717280	-0.6105635719032296	4.91588e+11	0.0036525960931039253	TDH3	"Glyceraldehyde-3-phosphate dehydrogenase (GAPDH)	isozyme 3
CBS2950_G0022940	LACI0G	224020	YLR438W	3234426792815650	5812515032005260	557450601477984	2.26573e+16	2.01258e+16	2.56646e+16	-1.09371e+16	1.8242e+08	2.71858e+09	CAR2	"L-ornithine transaminase (OTAse)
CBS2950_G0022980	LACI0G	233616	CBS2950_G0022980	4.89085e+16	4.8025e+16	3.60123e+16	1.22604e+16	1.53131e+16	1398145133414890	-1679613039071160	6.25117e-10	3.26061e-07	CBS2950_G0022980	NA
CBS2950_G0023230	LACI0G	300886	YLR414C	3.83231e+16	3.67367e+16	4.50894e+16	6051747045327600	537052513934513	5793683600794580	0.51944134611673	6.73609e+10	6.37426e+11	PUN1	Plasma membrane protein with a role in cell wall integrity
CBS2950_G0023270	LACI0G	311015	YKL183W	1.19576e+16	1118933898835760	1.10503e+16	7944757061126990	5687725198491780	9001756338424640	-0.5885641450760366	0.002321030006450999	0.014209498255455881	LOT5	Protein of unknown function
CBS2950_G0023360	LACI0G	339014	YLR406C	1636815983030950	1.26251e+16	1.39412e+16	4.21759e+16	3.97047e+16	5152069053268570	-1.68542e+16	1.73777e-12	1.37336e-10	RPL31B	"Ribosomal 60S subunit protein L31B
CBS2950_G0023560	LACI0G	382293	YLR388W	1.11245e+16	7386944146296290	8524554330565980	3020969351638410	3150124725318520	3667736891081530	-1457858836999070	0.00320639	0.10075	RPS29A	"Protein component of the small (40S) ribosomal subunit
CBS2950_G0023670	LACI0G	411240	YDL057W	1313373303749380	1564527044389830	1.60822e+16	3168094482400020	3.56577e+16	2.31747e+16	1.0108e+16	9.12184e+06	1.39121e+09	YDL057W	Putative protein of unknown function
CBS2950_G0023690	LACI0G	415882	YDL055C	6341436772580990	6218499897954520	7202459098742090	7778015246263830	1.03145e+16	7632340214600470	0.3794997871038859	0.010604704582022782	0.048692023855484885	PSA1	GDP-mannose pyrophosphorylase (mannose-1-phosphate guanyltransferase)
CBS2950_G0023720	LACI0G	425307	YDL054C	5.39071e+16	5.14908e+16	5.03185e+16	1.08873e+16	1.02817e+16	8044122685400740	0.905677287729654	1.13809e+10	1.25238e+11	MCH1	Protein with similarity to mammalian monocarboxylate permeases
CBS2950_G0023750	LACI0G	431520	YDL051W	1.59761e+16	1.21795e+16	1124767585283010	8827507845696660	8640967128477900	8331412781307910	-0.6114840693359513	0.001013679744995919	0.006938784186218784	LHP1	RNA binding protein required for maturation of tRNA and U6 snRNA
CBS2950_G0023910	LACI0G	467632	YGR060W	223469487503627	2585430451203700	2.49718e+16	1.8577e+16	1.9557e+16	1.85589e+16	-0.3682143157539881	0.006762863519718585	0.0339837149507246	ERG25	"C-4 methyl sterol oxidase
CBS2950_G0023940	LACI0G	472552	CBS2950_G0023940	1.29377e+16	9268337427524570	1.03301e+16	3.8841e+16	4.18923e+16	4950965986133550	-1.32045e+16	0.034137	0.0937152	CBS2950_G0023940	NA
CBS2950_G0024010	LACI0G	494549	YMR226C	2.81297e+16	2.8815e+16	2318599846855330	6816797725287970	6912773702782320	5688343898961950	1.27636e+16	9.87637e-05	0.0334514	YMR226C	"NADP(+)-dependent serine dehydrogenase and carbonyl reductase
CBS2950_G0024060	LACI0G	500536	CBS2950_G0024060	999731917779384	7921655920961170	8978407917610000	1.10834e+16	1.3563e+16	1378992460354410	0.5139552880428758	0.004372444175116494	0.023367488542425853	CBS2950_G0024060	NA
CBS2950_G0024120	LACI0G	509300	YMR221C	2.10728e+16	2564636104411180	2308733464528280	378602003159879	4.57206e+16	3409175804765070	0.751753584271937	6.09836e+08	7.75831e+09	FMP42	"Putative protein of unknown function
CBS2950_G0024280	LACI0G	548946	YOR271C	6958918251209430	6238304037756920	6215820866037690	1.32413e+16	1.43287e+16	8331412781307910	0.8828945117294635	3.56618e+11	3.60488e+11	FSF1	Putative protein
CBS2950_G0024320	LACI0G	557923	CBS2950_G0024320	3.10701e+16	3208270647989270	3897221019182360	4.51184e+16	4539242225719400	4318927775137780	0.3884606413544846	0.0035227013627248237	0.0197574304386803	CBS2950_G0024320	NA
CBS2950_G0024570	LACI0G	622250	YPL154C	1.84362e+16	2083395507212780	1.92e+16	2.70122e+16	2.58354e+16	2.65935e+16	0.4422355654074501	9.79587e+11	0.0067230632058392055	PEP4	"Vacuolar aspartyl protease (proteinase A)
CBS2950_G0024590	LACI0G	629240	YOR245C	1.72503e+16	1.68335e+16	1963410083081740	2.66787e+16	2.35166e+16	2623916209285480	0.5100133598998688	5.01381e+11	0.003704257083627436	DGA1	"Diacylglycerol acyltransferase
CBS2950_G0024680	LACI0G	649424	CBS2950_G0024680	1.33298e+16	7921655920961170	7399786745282970	5522096574585800	6628387442857730	4261469755956340	2516685127201110	1.34557e-17	1.87991e-15	CBS2950_G0024680	NA
CBS2950_G0024750	LACI0G	664343	YOR234C	1.01835e+16	6673995113409790	8820545800377300	3.09944e+16	3.46732e+16	4194435400244670	-1.25428e+16	1375.14	28463.3	RPL33B	"Ribosomal 60S subunit protein L33B
CBS2950_G0024770	LACI0G	668497	YOR232W	2.63655e+16	2.3963e+16	2.36793e+16	1.24566e+16	1.89226e+16	1.60882e+16	-0.6438998756534879	1.02356e+12	9.23683e+11	MGE1	"Mitochondrial matrix cochaperone
CBS2950_G0024820	LACI0G	676346	YPL137C	4.03813e+16	3693472073148140	4.09455e+16	3.22694e+16	278917293387578	3035698680085750	-0.3846576079607212	0.0030590222850780087	0.01789098031836567	GIP3	"Cytoplasmic protein that regulates protein phosphatase 1 Glc7p
CBS2950_G0024900	LACI0G	688771	YPL131W	3.4824e+16	3162721126443740	3.07436e+16	689526446169417	9264429313697190	8925145646182730	-1.9544e+16	3.50218e-19	7.02591e-18	RPL5	Ribosomal 60S subunit protein L5
CBS2950_G0024990	LACI0G	704540	CBS2950_G0024990	1.24476e+16	1138738038638160	1.0557e+16	1.68703e+16	1.71726e+16	1.92484e+16	0.6325948636280467	8.72421e+10	8.01153e+11	CBS2950_G0024990	NA
CBS2950_G0025060	LACI0G	721694	YPL123C	3.60688e+16	3.42612e+16	3324970844213810	4354903870543680	4.69237e+16	4204011736774910	0.3545400939617281	0.004336316622973163	0.02330709448836204	RNY1	Vacuolar RNase of the T(2) family
CBS2950_G0025140	LACI0G	741927	YPL119C	2068072888739700	2.31708e+16	2.51593e+16	1.21623e+16	1.88132e+16	1551366517898710	-0.5731518635138629	8.64816e+10	0.006079351685390404	DBP1	"Putative ATP-dependent RNA helicase of the DEAD-box protein family
CBS2950_G0025220	LACI0G	756765	YOR196C	1352578476995630	1435800135674210	1.34183e+16	2.50113e+16	3.172e+16	2.54731e+16	0.990920405851207	2.39501e+06	4.05597e+06	LIP5	Protein involved in biosynthesis of the coenzyme lipoic acid
CBS2950_G0025400	LACI0G	790776	YIL003W	715494411744069	6436345435780950	6610476159119450	115738436199134	9406622443659490	9001756338424640	0.5702842612090835	0.0033037917845065005	0.018812858021818674	CFD1	Highly conserved iron-sulfur cluster binding protein
CBS2950_G0025550	LACI0G	824709	YER009W	1.97006e+16	1.61404e+16	1.82528e+16	231476872398268	2231338347100620	273883224764835	0.43076628732927713	0.005042695326112141	0.026355409640281487	NTF2	Nuclear envelope protein
CBS2950_G0025670	LACI0G	856839	YGL256W	1.3271e+16	8882156701377710	1.00736e+16	1991093436307130	1.59694e+16	2681374228466910	-2359183661531780	2.17999e-19	4.73785e-18	ADH4	Alcohol dehydrogenase isoenzyme type IV
CBS2950_G0025680	LACI0G	858981	YNL134C	1.32317e+16	1.4457e+16	1440491819748410	1726268200936230	2.20946e+16	1.89611e+16	0.4681772459845101	0.0032450140274898776	0.01853148820834388	YNL134C	"NADH-dependent aldehyde reductase	involved in detoxification of furfural
CBS2950_G0025700	LACI0G	870990	YNL135C	5282897094932230	3.93112e+16	4.15375e+16	5894813572515210	562209760004765	6464027157911310	0.42808619748081983	0.0025546848294672607	0.015387108626444842	FPR1	Peptidyl-prolyl cis-trans isomerase (PPIase)
CBS2950_G0025770	LACI0G	887885	YHR128W	1.59761e+16	1118933898835760	9965046150314400	2.12841e+16	1.69538e+16	1.90569e+16	0.6268121074698909	7.00093e+11	0.00505773550938598	FUR1	Uracil phosphoribosyltransferase
CBS2950_G0025800	LACI0G	896098	CBS2950_G0025800	1470193996734380	1.57443e+16	1.81541e+16	3609469874684850	393765590664816	3.13146e+16	1.13444e+16	80.1999	1714.44	CBS2950_G0025800	NA
CBS2950_G0025870	LACI0G	904472	YNL155W	1.57801e+16	1.97051e+16	2012741994716960	2.62864e+16	2592290138543370	2.36536e+16	0.44763924125751603	0.0030271311896574713	0.017802170802622305	CUZ1	"Protein with a role in the ubiquitin-proteasome pathway
CBS2950_G0025880	LACI0G	905414	CBS2950_G0025880	2.41112e+16	2.34679e+16	2880983639496830	6512739121713980	660651157670969	5334019447343110	1.27179e+16	0.000410896	0.126072	CBS2950_G0025880	NA
CBS2950_G0025930	LACI0G	917433	YPL037C	7282360930491000	4554952154552670	599876045484273	342311137572015	3336069587576910	4.41469e+16	-0.6738277190671389	1.05788e+11	948096086570	EGD1	"Subunit beta1 of the nascent polypeptide-associated complex (NAC)
CBS2950_G0026030	LACI0G	934305	YDR256C	4.41058e+16	4.35691e+16	4.34121e+16	6826606067338750	660651157670969	6990725667074460	0.6400210192480549	3.45309e+07	5.00315e+08	CTA1	Catalase A
CBS2950_G0026060	LACI0G	944380	YDR481C	4753627256107850	4.8025e+16	4.14388e+16	621848886019076	5283021674752940	6320382109957730	0.38039684734910356	0.0036256661302288963	0.020204566811190088	PHO8	"Repressible vacuolar alkaline phosphatase
CBS2950_G0026120	LACI0G	965476	YBR158W	1587809516473130	1.86159e+16	1.85488e+16	2.66787e+16	1.89226e+16	2.65265e+16	0.44621843179438075	0.007396407691864156	0.03669698954572454	AMN1	"Protein required for daughter cell separation
CBS2950_G0026160	LACI0G	975071	YBR162C	4518396216630350	4.60446e+16	4.86413e+16	6051747045327600	6989339234300480	6004363004459840	0.44449584059894054	3.43385e+12	0.002681284466977595	TOS1	"Covalently-bound cell wall protein of unknown function
CBS2950_G0026200	LACI0G	987771	YBR208C	2056311336765830	1.65662e+16	1453318116773570	9877000445129480	1.21192e+16	70003020036047	-0.8338617517526953	2.54185e+11	2.64109e+11	"DUR1	2"	"Urea amidolyase
CBS2950_G0026250	LACI0G	1000114	YPL061W	2.69536e+16	3.337e+16	3117776815345890	8180157270345570	8870663723032380	3562397189248900	1171455880256940	0.003688387531611661	0.02051026584742689	ALD6	Cytosolic aldehyde dehydrogenase
CBS2950_G0026420	LACI0G	1041136	YPL078C	7458784210099120	8040480759775590	8060834361194910	1.04459e+16	9362870711363400	9959389991448540	0.3377467741368928	0.005187355518424592	0.027003239904294082	ATP4	"Subunit b of the stator stalk of mitochondrial F1F0 ATP synthase
CBS2950_G0026460	LACI0G	1044828	CBS2950_G0026460	1.5241e+16	1.2843e+16	1.5283e+16	4021420240817360	4.99864e+16	5180798062859290	-1.6109e+16	1.43841e-12	1.17231e-10	CBS2950_G0026460	NA
CBS2950_G0026470	LACI0G	1046468	CBS2950_G0026470	6214019959530680	4.52525e+16	5387044750566000	1.79493e+16	2.19852e+16	2.20256e+16	-1.3808e+16	0.00302652	0.000962583	CBS2950_G0026470	NA
CBS2950_G0026500	LACI0G	1056295	YBR187W	2.78357e+16	1812078791919860	1953543700754700	1.19662e+16	1115669173550310	1.2545e+16	-0.8756663176400385	1.65656e+10	2.01883e+10	GDT1	"Calcium transporter localized to the cis- and medial-Golgi apparatus
CBS2950_G0026550	LACI0G	1065037	CBS2950_G0026550	3675484991835970	3584549304234930	4163613342012550	2.79538e+16	2.98606e+16	2.57603e+16	-0.4521346791337617	7.63748e+11	0.0054286889405813325	CBS2950_G0026550	NA
CBS2950_G0026580	LACI0G	1076011	YPL087W	4547800096565040	4792601832181510	4617466929056570	5600563310991990	6026801123786480	5985210331399360	0.33534203899280557	0.004337677534227491	0.02330709448836204	YDC1	"Alkaline dihydroceramidase	involved in sphingolipid metabolism
CBS2950_G0026610	LACI0G	1082045	YPL090C	2.33761e+16	2.22698e+16	2336359335044010	6090980413530690	7503422088779540	7852595954795960	-1.68617e+16	3.69086e-16	4.81289e-14	RPS6A	"Protein component of the small (40S) ribosomal subunit
CBS2950_G0026830	LACI0G	1122387	YPL106C	2.66889e+16	3.19045e+16	4043243477622610	2157835251170290	2.53651e+16	2.12978e+16	-0.537282574815825	0.0031637773140736933	0.018248724096471897	SSE1	"ATPase component of heat shock protein Hsp90 chaperone complex
CBS2950_G0026980	LACI0G	1156406	YMR250W	2.22489e+16	2.69336e+16	2634324081320730	4.56088e+16	639869084830326	510418737061738	1.08758e+16	15066.4	291060	GAD1	Glutamate decarboxylase
CBS2950_G0027000	LACI0G	1163992	YBR079C	3283433259373460	3158760298483260	2950048315786140	2.05975e+16	2165710748656480	1.66628e+16	-0.6750221632874269	4.54752e+09	5.31836e+10	RPG1	eIF3a subunit of the eukaryotic translation initiation factor 3 (eIF3)
CBS2950_G0027060	LACI0G	1184933	YBR084W	9017189846637580	950598710515341	9570390857232640	1432017939413010	131255196888272	1.22577e+16	0.49893248117247496	0.0035817789001039006	0.020003168499704713	MIS1	"Mitochondrial C1-tetrahydrofolate synthase
CBS2950_G0027070	LACI0G	1188638	YBL027W	2.26312e+16	1940805700635480	2.07589e+16	7179706381166610	8597215396181810	9289046434331810	-1.32503e+16	0.00170103	0.0054769	RPL19B	"Ribosomal 60S subunit protein L19B
CBS2950_G0027120	LACI0G	1201181	YBL033C	1.68582e+16	1495212555081420	1.2333e+16	1.97148e+16	2.4501e+16	1.67586e+16	0.46296838075286584	0.009399498854849805	0.04466455370966217	RIB1	GTP cyclohydrolase II
CBS2950_G0027130	LACI0G	1202431	YBR085C-A	3763696631640030	3485528605222910	3443367432138340	4.92379e+16	4.17829e+16	4.48173e+16	0.346003835828951	0.006655193322882924	0.03361588545494649	YBR085C-A	Protein of unknown function
CBS2950_G0027230	LACI0G	1229315	YBR089C-A	3.89111e+16	2.92111e+16	3147375962327020	4982637761793220	5140828544790650	557342786059909	0.6564027819336968	2.50252e+10	2.99383e+11	NHP6B	"High-mobility group (HMG) protein
CBS2950_G0027360	LACI0G	1259474	YPR060C	1.03894e+16	9307945707129380	9077071740880440	1.20643e+16	1.65163e+16	1.14916e+16	0.47312958578640946	0.010769904827062717	0.049190738684727786	ARO7	Chorismate mutase
CBS2950_G0027440	LACI0G	1270742	YBR109C	2910984113534080	2653754733521990	2.15087e+16	3.94295e+16	3795462776685860	3725194910262960	0.5711325264207314	6.20799e+10	5.97623e+11	CMD1	"Calmodulin
CBS2950_G0027470	LACI0G	1274242	YPR069C	7556797143214750	5584767424277620	7153127187106870	3501578112126340	4856442284866060	4.73071e+16	-0.6334558859170779	7.7203e+10	7.16532e+11	SPE3	Spermidine synthase
CBS2950_G0027620	LACI0G	1305868	YBR121C	4224357417283470	4752993552576700	4587867782075440	2.64825e+16	3.18294e+16	2.33663e+16	-0.7343856954061331	2.72189e+09	3.65911e+10	YBR121C	NA
CBS2950_G0027700	LACI0G	1326182	YPR088C	3381446192489090	3.337e+16	3472966579119470	2432468828591960	2.80011e+16	2.46112e+16	-0.40719895260270866	0.002131805901240013	0.013300836819219983	SRP54	"Signal recognition particle (SRP) subunit (homolog of mammalian SRP54)
CBS2950_G0027720	LACI0G	1333678	YPR089W	276396471386065	2.32699e+16	2.42713e+16	1.83416e+16	1.36724e+16	151306117177776	-0.6712489105686611	2.39336e+10	2.50071e+12	YPR089W	Protein of unknown function
CBS2950_G0027860	LACI0G	1370302	YPR102C	1.6819e+16	1266474740363660	1.49574e+16	4.5805e+16	6048676989934530	5717072908552670	-1.44351e+16	0.000264234	0.000944002	RPL11A	"Ribosomal 60S subunit protein L11A
CBS2950_G0027870	LACI0G	1371408	YPR103W	3.7735e+16	3.8123e+16	3354569991194940	2.61883e+16	311731092609646	283459561295074	-0.35346812845818815	0.008689276754843845	0.041734132185327344	PRE2	Beta 5 subunit of the 20S proteasome
CBS2950_G0027900	LACI0G	1378121	YGR086C	1.59369e+16	1.9309e+16	1.76115e+16	2278477858394810	2408532862899790	2619128041020360	0.4670602643751021	0.0011793310075756322	0.008009623093117835	PIL1	Eisosome core component
CBS2950_G0027980	LACI0G	1393855	YOL032W	4420383283514720	5277803257340380	7784575656037680	3727169979294140	4057973170462400	4290198765547060	-0.5337935459258989	0.003107256392446703	0.018088671141743305	OPI10	Protein with a possible role in phospholipid biosynthesis
CBS2950_G0028000	LACI0G	1396112	YAL012W	7635207489707250	6060066779535290	1.0636e+16	4452987291051420	4.47361e+16	5630885879780520	-0.7405704594694756	6.74576e+10	6.37426e+11	CYS3	Cystathionine gamma-lyase
CBS2950_G0028010	LACI0G	1397746	CBS2950_G0028010	3969523791182840	3.53504e+16	4232678018301860	1.16719e+16	1.36724e+16	1.80993e+16	-1.4321e+16	0.00842713	2.442	CBS2950_G0028010	NA
CBS2950_G0028020	LACI0G	1398641	YOL040C	1.00659e+16	1.00704e+16	9876248709371000	2.25592e+16	3215752323762660	3045275016615990	-1818525373713510	1.83688e-21	4.79059e-18	RPS15	Protein component of the small (40S) ribosomal subunit
CBS2950_G0028190	LACI0G	1462508	YOR327C	1715226329523450	1.34668e+16	166741861327043	2.24611e+16	1.78288e+16	273883224764835	0.5196845431651996	0.0034548893522418004	0.01946080222601861	SNC2	"Vesicle membrane receptor protein (v-SNARE)
CBS2950_G0028220	LACI0G	1470831	YOR332W	8203682501777880	6149185408646110	7281390157358440	9592558525657030	9975394963508670	1.0285e+16	0.46450507664709717	7.39918e+11	0.0053013883652174585	VMA4	Subunit E of the V1 domain of the vacuolar H+-ATPase (V-ATPase)
CBS2950_G0028370	LACI0G	1522344	YOR348C	7194149290686930	7307727587086680	5801432808301850	5168996260757930	578616659615799	4.48173e+16	-0.396385089592608	0.005905087812982742	0.03019699807109606	PUT4	Proline permease
CBS2950_G0028420	LACI0G	1550767	YOR355W	2.42092e+16	2643852663620790	2.18047e+16	1.48106e+16	1.94695e+16	1.7812e+16	-0.47784686400545007	0.002329902536107353	0.014230411742782145	GDS1	"Protein of unknown function
CBS2950_G0028490	LACI0G	1563470	YOR360C	2.46012e+16	1.95071e+16	2.44686e+16	1.44183e+16	1.22505e+16	2058912354001380	-0.5335553277344507	0.004396144701853742	0.02344610507655329	PDE2	"High-affinity cyclic AMP phosphodiesterase
CBS2950_G0028500	LACI0G	1565287	YAL044C	2068072888739700	1.48531e+16	1.90421e+16	4737429210523870	6431504647525320	6655553888516090	1707052338569060	1.91243e-08	9.41061e-08	GCV3	"H subunit of the mitochondrial glycine decarboxylase complex
CBS2950_G0028530	LACI0G	1566631	YOR361C	4.43999e+16	4.09946e+16	3739358901949660	2010710120408680	295324192998612	1.82908e+16	-0.8577938563812836	5.19931e+08	6.6797e+09	PRT1	eIF3b subunit of the eukaryotic translation initiation factor 3 (eIF3)
CBS2950_G0028600	LACI0G	1587253	YOR369C	2142562717907580	155066414652815	1.91408e+16	4717812526422320	5108014745568580	6090550033231990	-1.81646e+16	2.83647e-14	2.73982e-12	RPS12	"Protein component of the small (40S) ribosomal subunit
CBS2950_G0028670	LACI0G	1607355	YAL062W	2.39936e+16	2.04577e+16	1.87659e+16	6561780831967850	8509711931589630	3897568967807260	-1737676920678890	6.12461	1465.41	GDH3	"NADP(+)-dependent glutamate dehydrogenase
CBS2950_G0028740	LACI0G	1635867	CBS2950_G0028740	6821700144847560	7832537291850360	8189097331446490	1.20446e+16	7240911695003000	1.47571e+16	0.5762507535931504	0.005270612347254355	0.027381986059042542	CBS2950_G0028740	NA
CBS2950_G0028750	LACI0G	1637351	YGL123W	1.83578e+16	1.72197e+16	1.77595e+16	4.61973e+16	6147118387600730	595648132180865	-1.67383e+16	3.1715e-15	3.59621e-14	RPS2	Protein component of the small (40S) subunit
CBS2950_G0028760	LACI0G	1638556	YGL122C	3822504391509400	4.82231e+16	4282009929937080	3030777693689180	2931366063838070	3.1985e+16	-0.49610255656805574	2.43016e+11	0.0019993235326243616	"NAB2"	Nuclear polyadenylated RNA-binding protein
CBS2950_G0028810	LACI0G	1668077	YGL114W	9507254512215710	7228511027877070	8090433508176050	1.27508e+16	1.17036e+16	1.02467e+16	0.48208620533453284	0.009485973270152106	0.04481778675463168	YGL114W	Putative protein of unknown function
CBS2950_G0028930	LACI0G	1693205	YGL106W	1048738384337190	6436345435780950	8879744094339560	1.50068e+16	1.52037e+16	1.50348e+16	0.8095840960010515	1.20776e+11	1.32346e+12	MLC1	"Essential light chain for Myo1p
CBS2950_G0028940	LACI0G	1693686	YBR239C	715494411744069	6634386833804980	562383792641506	9514091789250840	1410993366548920	8139886050703130	0.7041191208711582	0.00130544995062567	0.008774776987710689	ERT1	"Transcriptional regulator
CBS2950_G0028970	LACI0G	1700343	YGL103W	1.43883e+16	1.06645e+16	1.29743e+16	4.2274e+16	4856442284866060	6033092014050560	-1.33048e+16	0.48076	122.924	RPL28	Ribosomal 60S subunit protein L28
CBS2950_G0029050	LACI0G	1713545	CBS2950_G0029050	2.55814e+16	2.31708e+16	2.13114e+16	4.4726e+16	5403338938567190	4567912524923990	1.04248e+16	80.1919	1714.44	CBS2950_G0029050	NA
CBS2950_G0029100	LACI0G	1725904	YBR248C	2.2445e+16	2.03983e+16	1.78582e+16	4.53145e+16	5512718269307420	3102733035797430	1113222866700540	2.85344e+07	4.483e+08	HIS7	"Imidazole glycerol phosphate synthase
CBS2950_G0029110	LACI0G	1727883	YBR249C	4616409149745970	4.12916e+16	3107910433018840	7483764984740610	8815974057662260	5065882024496420	0.8490756288035876	1.06211e+11	1.18375e+12	ARO4	3-deoxy-D-arabino-heptulosonate-7-phosphate (DAHP) synthase
CBS2950_G0029130	LACI0G	1738373	CBS2950_G0029130	4047934137675340	3188466508186870	3117776815345890	2854227536775250	2.5376e+16	2.43239e+16	-0.40416129557491426	0.006505406426882316	0.03300797657842233	CBS2950_G0029130	NA
CBS2950_G0029300	LACI0G	1781307	YGL083W	2734560833925960	3228074787791670	3571630402389910	2412852144490420	2.05633e+16	2.3079e+16	-0.4910156654078679	9.48749e+11	0.006563229761494693	SCY1	Putative kinase
CBS2950_G0029320	LACI0G	1784713	YPL190C	2.39152e+16	1.65365e+16	1.60822e+16	1.12796e+16	147662096499306	1.21619e+16	-0.5681765249494659	0.002317155211815452	0.014209498255455881	"NAB3"	"RNA-binding protein	subunit of Nrd1 complex (Nrd1p-Nab3p-Sen1p)
CBS2950_G0029340	LACI0G	1789239	YGL082W	1.21536e+16	1326877366760990	1381293525786150	1.78512e+16	1.72819e+16	1.99188e+16	0.49006957832126397	0.001792641091693851	0.011629870565018815	YGL082W	"Putative protein of unknown function
CBS2950_G0029430	LACI0G	1806370	YGL076C	1.49666e+16	1.16052e+16	1.29842e+16	2.97193e+16	4.14548e+16	3552820852718660	-1.89169e+16	6.18303e-19	9.4855e-17	RPL7A	"Ribosomal 60S subunit protein L7A
CBS2950_G0029480	LACI0G	1821921	YGL068W	1783835382704390	1812078791919860	1460224584402500	8042840481634730	1.29068e+16	1.26408e+16	-0.5921941316819453	0.0016956955553160454	0.011111492483075996	MNP1	Mitochondrial ribosomal protein of the large subunit
CBS2950_G0029500	LACI0G	1827782	YPL206C	1.90145e+16	1.21795e+16	1.51942e+16	2.33439e+16	2.49385e+16	2.26959e+16	0.6125643339478447	2.89631e+12	0.0023099620094336037	PGC1	Phosphatidylglycerol phospholipase C
CBS2950_G0029640	LACI0G	1857194	YPL215W	1.00953e+16	1.18825e+16	1.0853e+16	6963922856049580	885972578995836	775683258949358	-0.48059054174068666	0.009565479903655492	0.04494913799771806	CBP3	"Mitochondrial protein required for assembly of cytochrome bc1 complex
CBS2950_G0029690	LACI0G	1868869	YGL135W	2.7326e+16	2.24183e+16	2.41134e+16	5.08072e+16	8028442876332630	623419508118558	-1.93384e+16	6.02787e-13	4.24883e-11	RPL1A	"Ribosomal 60S subunit protein L1A
CBS2950_G0029810	LACI0G	1911910	YMR181C	1.56821e+16	1663547743401840	1.62795e+16	2.44228e+16	1.94695e+16	2.38451e+16	0.48133374290707426	0.0016696151035925882	0.010995848965074419	YMR181C	"Protein of unknown function
CBS2950_G0029860	LACI0G	1924125	YPL234C	3322638432619710	242600712579436	2.69352e+16	3854678425954200	3.37982e+16	4.52003e+16	0.4787140832449395	0.0023668320776339866	0.014388573562865822	VMA11	Vacuolar ATPase V0 domain subunit c'
CBS2950_G0029890	LACI0G	1929604	YPL237W	6017994093299420	4.06975e+16	542651027987418	3.36426e+16	3.91578e+16	3.87842e+16	-0.4759149823188311	0.002148424565838141	0.013372532858486568	SUI3	Beta subunit of the translation initiation factor eIF2
CBS2950_G0029920	LACI0G	1934850	YPL240C	4527217380610750	5891731591214870	8192057246144600	3766403347497240	4654090522996640	3.88895e+16	-0.5964413059397331	0.006834574460484936	0.03422519588997375	HSP82	"Hsp90 chaperone
CBS2950_G0030000	LACI0G	1955586	YPL247C	9017189846637580	1.19815e+16	1.1741e+16	1.46144e+16	147662096499306	1522637508307990	0.44674870382649556	0.00850857851918529	0.04101732491318897	YPL247C	Putative protein of unknown function
CBS2950_G0030010	LACI0G	1957208	YMR189W	5.11628e+16	3564745164432520	5179850721698080	1294701150702170	2432596315662640	1842487148417980	2006270769027580	4.48005e-06	0.00169333	GCV2	"P subunit of the mitochondrial glycine decarboxylase complex
CBS2950_G0030020	LACI0G	1960786	YAL067C	2.14648e+16	1812078791919860	3709759754968530	1.24566e+16	1.17036e+16	1.65671e+16	-0.9110759263037544	6.97247e+09	6.56469e+11	SEO1	Putative permease
CBS2950_G0030050	LACI0G	1974037	YMR193W	9899306244678210	9406966406141390	9274399387421320	6179255491987660	7765932482556090	5.93733e+16	-0.5288395684686871	0.006600407266030139	0.03342497504816816	MRPL24	"Mitochondrial ribosomal protein of the large subunit
CBS2950_G0030060	LACI0G	1975375	YMR194W	1.3663e+16	9763440922584640	1.14647e+16	3.90372e+16	3.66421e+16	4855202620831160	-1.48886e+16	0.000163057	0.000590628	RPL36A	"Ribosomal 60S subunit protein L36A
CBS2950_G0030200	LACI0G	2006653	YMR203W	6037596679922550	6555170274595370	6403282130251530	3.83506e+16	4.39705e+16	4.10825e+16	-0.6230934252154758	3.19417e+09	4.2502e+09	TOM40	"Component of the TOM (translocase of outer membrane) complex
CBS2950_G0030220	LACI0G	2013434	YML004C	2.36211e+16	1.61404e+16	2.06207e+16	2677677379861320	278917293387578	2.55688e+16	0.409316727669989	0.00978821147450146	0.04583062033303377	GLO1	Monomeric glyoxalase I
CBS2950_G0030230	LACI0G	2014613	YNR011C	6.37084e+16	5.94124e+16	6.11716e+16	1.0593e+16	1.13755e+16	9097519703727030	0.7505694841529766	1.09974e+11	9.75556e+11	PRP2	RNA-dependent DExD/H-box ATPase
CBS2950_G0030470	LACI0G	2069869	YNR027W	9311228645984450	8911862911081320	1.0853e+16	1.36336e+16	1.54225e+16	1.14916e+16	0.47663542544486287	0.007843515617292953	0.038378778104878095	BUD17	Putative pyridoxal kinase
CBS2950_G0030480	LACI0G	2070916	YCR068W	1.92105e+16	2.07943e+16	2269267935220110	3.0602e+16	2.47197e+16	3.12189e+16	0.46695765890720875	0.0018026478655855259	0.011665770802598143	ATG15	"Phospholipase
CBS2950_G0030490	LACI0G	2075758	YCR069W	3567670765408780	2.79238e+16	2.97965e+16	489436268333626	5272083741678920	4.54876e+16	0.6549584226890021	1.90008e+10	2.29418e+10	CPR4	"Peptidyl-prolyl cis-trans isomerase (cyclophilin)
CBS2950_G0030840	LACI0G	2150631	YLL055W	1.27417e+16	1.20805e+16	2.09167e+16	3.11905e+16	4.99864e+16	3.36129e+16	1.32602e+16	586184	9.6149e+06	YCT1	High-affinity cysteine-specific transporter
CBS2950_G0030850	LACI0G	2154489	YNR050C	2.04553e+16	1.47046e+16	1.56086e+16	1053415936253130	1.33662e+16	7009878340134930	-0.7164573758791245	6.98186e+11	0.00505773550938598	LYS9	"Saccharopine dehydrogenase (NADP+	L-glutamate-forming)
CBS2950_G0030990	LACI0H	32332	YER185W	1117347437518130	1564527044389830	1.51942e+16	2.04994e+16	1.62975e+16	2.26002e+16	0.5023692073279417	0.004740090328924485	0.024974051672394054	PUG1	Plasma membrane protein involved in protoprophyrin and heme transport
CBS2950_G0031080	LACI0H	49670	YLR075W	3.05408e+16	2069532609351100	2450809370037720	9621983551809360	9855077699694420	1.05531e+16	-1.33467e+16	0.711086	17.662	RPL10	Ribosomal 60S subunit protein L10
CBS2950_G0031150	LACI0H	62210	YFL041W	2.31311e+16	2297280217078740	2022608377044010	3.34464e+16	3106372993022430	2987816997434560	0.5089500014936474	2.25827e+12	0.001869700086629659	FET5	Multicopper oxidase
CBS2950_G0031220	LACI0H	75959	YFL038C	3.39125e+16	2891404411150820	3048712139056580	4.24701e+16	4626745690311580	3.99333e+16	0.4624566261373334	4.42611e+11	0.003336213972213017	YPT1	"Rab family GTPase
CBS2950_G0031240	LACI0H	77974	YFL037W	3.89111e+16	4000436240085390	3976152077798710	4.95321e+16	6792456438968070	5123340043677850	0.505856963606979	4.47656e+12	0.00335484444439876	TUB2	"Beta-tubulin
CBS2950_G0031280	LACI0H	86307	YLR061W	7409777743541310	5634277773783630	6284885542327000	2.52074e+16	2.80011e+16	3.37087e+16	-1.15239e+16	25.7758	57.4558	RPL22A	"Ribosomal 60S subunit protein L22A
CBS2950_G0031340	LACI0H	104942	YBL078C	4.91045e+16	4.82231e+16	5821165572955930	8817699503645880	7514360021853570	9595489203299460	0.7379086118058324	1.42264e+09	1.9631e+10	ATG8	"Component of autophagosomes and Cvt vesicles
CBS2950_G0031400	LACI0H	119330	YBL072C	1.79658e+16	1732862232710250	1.72563e+16	5237654655113350	6289311517563030	5994786667929600	-1585085214626690	2.68332e-18	4.6654e-17	RPS8A	"Protein component of the small (40S) ribosomal subunit
CBS2950_G0031450	LACI0H	126328	YBL067C	1.63682e+16	2.28738e+16	1.78582e+16	1.35355e+16	1.56412e+16	1.2545e+16	-0.4549913258040163	0.008240687579993163	0.04009647986683241	UBP13	"Ubiquitin-specific protease that cleaves Ub-protein fusions
CBS2950_G0031590	LACI0H	156801	YER090W	1.24476e+16	1.20805e+16	1124767585283010	1.84397e+16	2.50479e+16	1.53221e+16	0.7132184157012517	1.2482e+12	0.0010814948184623442	TRP2	"Anthranilate synthase
CBS2950_G0031660	LACI0H	174980	YLR190W	7448982916787560	9605007804165420	9570390857232640	1726268200936230	1.40006e+16	1.65671e+16	0.8476333169043493	1.61358e+08	1.97569e+11	MMR1	Phosphorylated protein of the mitochondrial outer membrane
CBS2950_G0031680	LACI0H	179786	YDL174C	1832841849262200	2109140888955910	2.47646e+16	3.83506e+16	2559476339321300	4979694995724270	0.8274812365456972	4.37749e+11	4.37413e+11	DLD1	"Major mitochondrial D-lactate dehydrogenase
CBS2950_G0031700	LACI0H	184652	YDL171C	1480975419377100	1.3655e+16	1.22047e+16	1.08775e+16	1.01613e+16	8905992973122250	-0.4418078233575186	0.0015930570422144623	0.010518209534418526	GLT1	"NAD(+)-dependent glutamate synthase (GOGAT)
CBS2950_G0031740	LACI0H	201577	YLR194C	1.70543e+16	2950816830558030	3068444903710670	3.96257e+16	4462676694201240	2968664324374080	0.5598009700534499	0.005746519270799844	0.029560004454134106	NCW2	"Structural constituent of the cell wall
CBS2950_G0031770	LACI0H	207752	YLR197W	2861977646976270	3.08945e+16	2.97965e+16	1883201673748620	2.07821e+16	2212133738485200	-0.5325785548710741	1.33502e+12	0.0011490838562520755	NOP56	Essential evolutionarily-conserved nucleolar protein
CBS2950_G0031790	LACI0H	212215	YDL168W	5282897094932230	5.05006e+16	4804928193270410	3.38388e+16	2942303996912090	3581549862309380	-0.6099258592976304	2.36181e+10	2.83852e+11	SFA1	"Bifunctional alcohol dehydrogenase and formaldehyde dehydrogenase
CBS2950_G0031840	LACI0H	218737	YLR205C	5322102268178480	6426443365879750	796217053792448	1.11227e+16	639869084830326	1.42017e+16	0.6872121657969641	0.002654650652599991	0.015859820206610014	HMX1	ER localized heme oxygenase
CBS2950_G0032090	LACI0H	272977	YDL143W	4.82224e+16	4277694197319030	4045216754088020	315828614034925	3522014449835290	2882477295601930	-0.46062345808277116	7.03212e+11	0.005066236577140623	CCT4	"Subunit of the cytosolic chaperonin Cct ring complex
CBS2950_G0032220	LACI0H	305052	YDL191W	2352310394775020	1.42095e+16	1.74734e+16	5777113467905920	537052513934513	7373779128284010	-1.5751e+16	0.199693	5.36908	RPL35A	"Ribosomal 60S subunit protein L35A
CBS2950_G0032230	LACI0H	306075	YDL190C	3440253952358460	4.23809e+16	4351074606226380	2.93269e+16	2942303996912090	3227225410690530	-0.4016326364403951	0.00374449369473468	0.020733841944518144	UFD2	"Ubiquitin chain assembly factor (E4)
CBS2950_G0032280	LACI0H	319514	YDL133W	1.60741e+16	1.78237e+16	1.86475e+16	2.54036e+16	1.89226e+16	3.00697e+16	0.5046136848518749	0.0038213450792738937	0.021037646981221753	SRF1	"Regulator of phospholipase D (Spo14p)
CBS2950_G0032290	LACI0H	321159	YDL132W	4.62621e+16	478269976228031	4617466929056570	315828614034925	3620455847501500	3725194910262960	-0.41746314589941735	9.21438e+11	0.006408291245199601	CDC53	"Cullin
CBS2950_G0032310	LACI0H	326813	YDL181W	3616677231966590	276267750243521	2.79219e+16	5885005230464440	3740773111315750	6033092014050560	0.7730722578852027	1.87212e+11	2.00926e+12	INH1	"Protein that inhibits ATP hydrolysis by the F1F0-ATP synthase
CBS2950_G0032320	LACI0H	327601	YDL130W	4753627256107850	4.37671e+16	5140385192389900	1.80473e+16	1.72819e+16	1.96315e+16	-1375242145933710	1.4183e-09	6.7253e-07	RPP1B	"Ribosomal protein P1 beta
CBS2950_G0032330	LACI0H	331473	YDL128W	1715226329523450	1.50511e+16	1.57862e+16	2.12841e+16	2329779744766820	2.03018e+16	0.4335686684854203	0.003846583880652681	0.02107540075786175	VCX1	"Vacuolar membrane antiporter with Ca2+/H+ and K+/H+ exchange activity
CBS2950_G0032380	LACI0H	341489	YDL124W	1.84264e+16	1.67345e+16	2.00288e+16	2.49132e+16	3.0845e+16	2757984920708820	0.5931130805794071	7.55015e+10	7.03243e+11	YDL124W	"NADPH-dependent alpha-keto amide reductase
CBS2950_G0032470	LACI0H	356814	YIL075C	7811630769315380	7416650355999900	7162993569433910	5620179995093540	6431504647525320	5688343898961950	-0.3367451356207053	0.005815907771845766	0.029858046198767238	RPN2	Subunit of the 26S proteasome
CBS2950_G0032560	LACI0H	378446	YER074W	1.19282e+16	848607390532966	1.02906e+16	3540811480329430	3423573052169090	4184859063714430	-1.46072e+16	1.73412e-05	7.06655e-05	RPS24A	"Protein component of the small (40S) ribosomal subunit
CBS2950_G0032800	LACI0H	444342	YMR058W	3989126377805970	3.8123e+16	3.51243e+16	2.65806e+16	2756359134653710	3093156699267190	-0.4106296119720525	0.002017982436300925	0.012712314477953653	FET3	"Ferro-O2-oxidoreductase
CBS2950_G0032920	LACI0H	476188	YGR258C	1.21536e+16	1.31698e+16	1.27276e+16	1.7655e+16	1575062362659260	1.68544e+16	0.40271042655383527	0.010306777954343439	0.047744363951914184	RAD2	Single-stranded DNA endonuclease
CBS2950_G0032990	LACI0H	494047	YHR174W	1.52234e+16	1.32529e+16	1.48933e+16	7968297082048850	1.19278e+16	8205962772761780	-0.6260626543862962	0.0027983199864789216	0.016624187983455645	ENO2	"Enolase II	a phosphopyruvate hydratase
CBS2950_G0033240	LACI0H	553640	YNL209W	2.49345e+16	2661676389442950	2.8652e+16	8601915978528850	1.01723e+16	850378683885222	-1.55644e+16	1.03829e-11	6.94325e-11	SSB2	"Cytoplasmic ATPase that is a ribosome-associated molecular chaperone
CBS2950_G0033290	LACI0H	563326	YNL201C	5096672522012540	6238304037756920	6018493219496810	1.07892e+16	8640967128477900	7661069224191180	0.6430722575527177	0.001994625092377815	0.012595598646298648	PSY2	"Subunit of protein phosphatase PP4 complex
CBS2950_G0033310	LACI0H	567081	CBS2950_G0033310	1.84264e+16	1.61404e+16	2.11141e+16	115738436199134	1.25786e+16	1378992460354410	-0.5529316964831312	8.38541e+11	0.0059105792715827875	CBS2950_G0033310	NA
CBS2950_G0033380	LACI0H	587821	YNL191W	1.91125e+16	1772470512315060	2545526640377340	3874295110055750	3762648977463790	3.82096e+16	0.8793464557714871	7.93331e+06	1.21706e+09	DUG3	Component of glutamine amidotransferase (GATase II)
CBS2950_G0033510	LACI0H	615410	YDL212W	2.04847e+16	1.57443e+16	1.89435e+16	2422660486541190	2.35166e+16	2604763536225000	0.4200752152774725	0.0055175680607254035	0.028438374510616312	SHR3	Endoplasmic reticulum packaging chaperone
CBS2950_G0033540	LACI0H	620189	CBS2950_G0033540	7262758343867870	8921764980982520	9777584886100560	1.27705e+16	1.14192e+16	1333026045009260	0.5315750716556971	2.85753e+12	0.0022930580789743433	CBS2950_G0033540	NA
CBS2950_G0033610	LACI0H	636523	CBS2950_G0033610	2166085821855330	2673558873324390	2999380227421360	4413753922848330	3.0845e+16	4.41469e+16	0.6055521511431455	3.53324e+11	0.0027424708352281374	CBS2950_G0033610	NA
CBS2950_G0033650	LACI0H	645932	YNL162W	1.16929e+16	8258326297602020	843575688962259	4551070711559160	3500138583687250	6416145475260120	-0.9711565608662577	1.18787e+10	1.48228e+11	RPL42A	"Ribosomal 60S subunit protein L42A
CBS2950_G0033720	LACI0H	658418	YHR137W	9801293311562580	1.16844e+16	1.06557e+16	568883838944896	8094070474776770	5.17122e+16	-0.7699289293762515	1.52898e+11	0.0012946692338217428	ARO9	"Aromatic aminotransferase II
CBS2950_G0033770	LACI0H	669834	YPL026C	1.07814e+16	1.4457e+16	2012741994716960	2304960381931900	344544891831714	2.20256e+16	0.807920555098318	1.81729e+12	0.0015239511920277097	SKS1	"Putative serine/threonine protein kinase
CBS2950_G0033810	LACI0H	684000	YDR245W	8527125181059450	970402850317744	1.04584e+16	1.36336e+16	1345365768104780	1436450479535840	0.53177028243302	0.0018118691544547262	0.01169642266044041	MNN10	"Subunit of a Golgi mannosyltransferase complex
CBS2950_G0034000	LACI0H	731042	YDL198C	1.29377e+16	1.02982e+16	1.18397e+16	1.45163e+16	2.2204e+16	1493908498717280	0.5543420035814699	0.003369448481356055	0.01906186906589282	GGC1	Mitochondrial GTP/GDP transporter
CBS2950_G0034020	LACI0H	739851	YDR226W	8144874741908510	7010665490050640	676833827635216	4.96302e+16	6147118387600730	4.70198e+16	-0.4728138218346868	8.92089e+11	0.006254216751370922	ADK1	"Adenylate kinase	required for purine metabolism
CBS2950_G0034030	LACI0H	743384	YDR225W	685110402478225	5753102612598050	6936066775911900	1562468888688300	1.37162e+16	1.54371e+16	1196546519149080	0.000856177	0.256656	HTA1	Histone H2A
CBS2950_G0034040	LACI0H	744450	YDR224C	8037060515481320	7733516592838340	9017873446918180	1.3202e+16	1525841663826160	1.37229e+16	0.7667199819801694	5.92772e+06	9.20207e+07	HTB1	"Histone H2B
CBS2950_G0034090	LACI0H	759141	YLR226W	9311228645984450	7030469629853040	8879744094339560	5394588127925730	6453380513673370	5.26699e+16	-0.5636809348562906	0.006728699910619933	0.03387731538010962	BUR2	Cyclin for the Sgv1p (Bur1p) protein kinase
CBS2950_G0034120	LACI0H	773953	YDR213W	5077069935389420	5564963284475220	5209449868679210	3.62909e+16	3.67515e+16	3476210160476750	-0.5565632158206294	4.1538e+09	4.87978e+10	UPC2	"Sterol regulatory element binding protein
CBS2950_G0034320	LACI0H	820942	YLR241W	3812703098197840	3267683067396480	3640695078679220	2.81499e+16	2362593543988890	3.074e+16	-0.3756473225823017	0.008568879023986174	0.041231801650472216	CSC1	Calcium permeable gated cation channel
CBS2950_G0034380	LACI0H	834365	YLR244C	2714958247302830	2.60424e+16	2.69352e+16	1.91263e+16	2428221142433030	151306117177776	-0.45674423413647564	0.006457693757360259	0.03282975695749621	MAP1	Methionine aminopeptidase
CBS2950_G0034480	LACI0H	857672	YDR178W	2705156953991270	2.19826e+16	2496194728742120	3521194796227890	2931366063838070	3.91672e+16	0.48844186175472243	0.0011964360602268816	0.0081046889482382	SDH4	"Membrane anchor subunit of succinate dehydrogenase (SDH)
CBS2950_G0034530	LACI0H	884955	YLR130C	7939047582365690	7129490328865050	8978407917610000	1.39278e+16	1082855374328240	1.06297e+16	0.5584049104288122	0.003137676215914767	0.01818457682467936	ZRT2	Low-affinity zinc transporter of the plasma membrane
CBS2950_G0034610	LACI0H	906017	YLR150W	1363359899638350	1.41005e+16	1.44148e+16	4570687395660710	6792456438968070	5544698851008370	-1318946937072430	0.00697292	2.0433	STM1	Protein required for optimal translation under nutrient stress
CBS2950_G0034620	LACI0H	908900	YLR149C	4606607856434410	5604571564080030	5584372397106880	9004058002610590	6803394372042090	8446328819670780	0.6195032526669888	2.05954e+11	2.20135e+10	YLR149C	Protein of unknown function
CBS2950_G0034630	LACI0H	911078	YDR168W	4194953537348780	4079652799295000	4.6964e+16	3.90372e+16	2636041870839460	3351717785583640	-0.3890921848131228	0.010668384144788802	0.04881253657826175	CDC37	Essential Hsp90p co-chaperone
CBS2950_G0034740	LACI0H	932107	YLR142W	1.78972e+16	1.53383e+16	1.55889e+16	3363280489210420	4437519448130990	2494635666127250	1.07614e+16	1.01629e+09	1.40984e+10	PUT1	Proline oxidase
CBS2950_G0034770	LACI0H	939390	YDR160W	1048738384337190	1.55462e+16	1401026290440240	2.44228e+16	1.64069e+16	1.67586e+16	0.5257212540371445	0.006663885268484408	0.03361588545494649	SSY1	"Component of the SPS plasma membrane amino acid sensor system
CBS2950_G0034800	LACI0H	951884	YDR158W	4.15575e+16	3.03003e+16	3048712139056580	5218037971011800	5676787265417760	359112619883962	0.49998055870332775	0.005321853955611395	0.027593230847384728	HOM2	Aspartic beta semi-aldehyde dehydrogenase
CBS2950_G0034870	LACI0H	977341	YLR131C	6.37084e+16	9109904309105350	8879744094339560	1.50068e+16	1.25786e+16	1493908498717280	0.8062464145558688	1.37048e+11	1.49549e+12	ACE2	"Transcription factor required for septum destruction after cytokinesis
CBS2950_G0034920	LACI0H	988842	YLR126C	1.75443e+16	1772470512315060	1.82528e+16	2.95231e+16	2.40635e+16	2959087987843840	0.6379891080837674	1.57216e+10	1.70841e+10	YLR126C	Putative glutamine amidotransferase
CBS2950_G0034980	LACI0H	1003672	YLR117C	8625138114175070	1.00011e+16	7399786745282970	1294701150702170	1.19223e+16	1.32153e+16	0.5507438067935395	0.002154922757910516	0.013381044172930063	CLF1	"Member of the NineTeen Complex (NTC)
CBS2950_G0035030	LACI0H	1024911	YLR113W	2.81297e+16	2871600271348420	3186841491635200	2.04014e+16	1.91414e+16	2.52815e+16	-0.4504028293334235	0.002657492879711877	0.015859820206610014	HOG1	Mitogen-activated protein kinase involved in osmoregulation
CBS2950_G0035070	LACI0H	1035021	YLR106C	8135073448596940	7525573124913110	9570390857232640	1.62818e+16	1.07192e+16	1.12043e+16	0.6006235882448109	0.00257934507429497	0.015499843211431524	MDN1	Huge dynein-related AAA-type ATPase (midasin)
CBS2950_G0035140	LACI0H	1062191	YDR127W	7243155757244750	7674104173431130	68670020996226	9798533708723290	1.04676e+16	8388870800489350	0.3949617787176781	0.0028351668618730188	0.01680480721764735	ARO1	"Pentafunctional arom protein
CBS2950_G0035290	LACI0H	1106795	YLR089C	2852176353664710	3455822395519310	2900716404150920	5227846313062570	6179932186822800	4328504111668020	0.7717510153499819	5.00395e+07	6.52515e+09	ALT1	"Alanine transaminase (glutamic pyruvic transaminase)
CBS2950_G0035520	LACI0H	1180782	YDR097C	1.18596e+16	1.40609e+16	1410892672767280	2.20688e+16	2690731536209570	2.02061e+16	0.7869984414181972	1.73753e+10	2.10766e+11	MSH6	Protein required for mismatch repair in mitosis and meiosis
CBS2950_G0035570	LACI0H	1198411	YER165W	5478922961163480	5614473633981230	5.05159e+16	2726719090115190	3007931595356230	2604763536225000	-0.9545173569560146	81.0916	17194	PAB1	"Poly(A) binding protein
CBS2950_G0035610	LACI0H	1210682	YER162C	1.57801e+16	1.54472e+16	1.56875e+16	2.1186e+16	1.9907e+16	2.00145e+16	0.38161949987115035	0.009555510520869868	0.04494913799771806	RAD4	"Protein that recognizes and binds damaged DNA (with Rad23p) during NER
CBS2950_G0035650	LACI0H	1219858	YDR086C	6860905318093810	5545159144672820	7794442038364730	8435174163665690	9734760435880170	1.24492e+16	0.6015886321866477	0.003703226667168554	0.02054896839994806	SSS1	"Subunit of the Sec61p translocation complex (Sec61p-Sss1p-Sbh1p)
CBS2950_G0035770	LACI0H	1247438	YER154W	1.33298e+16	1.08923e+16	1.27276e+16	5885005230464440	8640967128477900	8427176146610300	-0.6895657407733946	3.39915e+12	0.0026621585206435595	OXA1	"Mitochondrial inner membrane insertase
CBS2950_G0035780	LACI0H	1250171	YER152C	3.0188e+16	2594342314114780	2.19034e+16	1.18681e+16	1.65163e+16	1.22577e+16	-0.9451762561179956	7.45276e+07	1.05635e+10	YER152C	Protein with 2-aminoadipate transaminase activity
CBS2950_G0035890	LACI0H	1272413	YDR070C	6.37084e+16	5248097047636770	7103795275471650	9808342050774060	9625381105139940	1.35026e+16	0.8178006656150629	7.12393e+10	6.68317e+11	FMP16	"Protein of unknown function
CBS2950_G0035950	LACI0H	1281386	YER141W	4.43999e+16	5604571564080030	5505441338490530	3589853190583300	2.3079e+16	3.61986e+16	-0.7058237088883758	3.58862e+10	3.61356e+12	COX15	Protein required for the hydroxylation of heme O to form heme A
CBS2950_G0035990	LACI0H	1287352	YDR064W	1.15949e+16	8347444926712830	1.06853e+16	2.08918e+16	2.86574e+16	2777137593769300	-198691490706977	5.48126e-20	8.93445e-17	RPS13	Protein component of the small (40S) ribosomal subunit
CBS2950_G0036100	LACI0H	1305906	YBL022C	4616409149745970	5654081913586030	5179850721698080	4178353713629750	3.99235e+16	4117824708002760	-0.3299528428791506	0.009538209709902825	0.04494913799771806	PIM1	ATP-dependent Lon protease
CBS2950_G0036270	LACI0H	1344548	CBS2950_G0036270	2.31311e+16	1.95071e+16	2.15087e+16	4698195842320770	3.67515e+16	3.75392e+16	0.9193762693909234	528705	8.72697e+06	CBS2950_G0036270	NA
CBS2950_G0036320	LACI0H	1358944	YPR010C-A	3.86171e+16	2901306481052030	3.24604e+16	5188612944859480	3.45639e+16	4.77859e+16	0.4248490262830086	0.010549369577819205	0.04852337893995148	YPR010C-A	"Putative protein of unknown function
CBS2950_G0036360	LACI0H	1366930	YGR019W	2117079355297510	2.18836e+16	2.4074e+16	5816346836109020	5829918328454080	519995073591977	1.327e+16	3.00134e-08	1.44954e-06	UGA1	Gamma-aminobutyrate (GABA) transaminase
CBS2950_G0036450	LACI0H	1389382	YGR148C	2158244787206080	1.49323e+16	1.73846e+16	5139571234605610	6158056320674760	652148517709275	-1596941832381830	5.57332e-07	0.000242254	RPL24B	"Ribosomal 60S subunit protein L24B
CBS2950_G0036460	LACI0H	1390794	YGL030W	1.32513e+16	9010883610093330	1.04485e+16	2.36381e+16	2.60323e+16	2901629968662410	-2055321853453360	4.55012e-22	1.31852e-19	RPL30	"Ribosomal 60S subunit protein L30
CBS2950_G0036510	LACI0H	1404861	YLR307C-A	1117347437518130	1564527044389830	1.84501e+16	2.54036e+16	1.64069e+16	2719679574587870	0.6109608762368616	0.0031522460095621844	0.018228509075250945	YLR307C-A	Putative protein of unknown function
CBS2950_G0036630	LACI0H	1431663	YJL080C	2.81297e+16	3455822395519310	3147375962327020	2.24611e+16	2.66886e+16	2.02061e+16	-0.44349192832746215	0.0033301119184968994	0.018880286703130248	SCP160	"Essential RNA-binding G protein effector of mating response pathway
CBS2950_G0036650	LACI0H	1439884	YOR386W	9213215712868830	1.25756e+16	1.24316e+16	1.65761e+16	1.72819e+16	1.76205e+16	0.5894005107817347	4.58607e+11	0.0034270714274078737	PHR1	DNA photolyase involved in photoreactivation
CBS2950_G0036660	LACI0H	1445812	YJL074C	9409241579100080	1.03972e+16	848508880125781	1294701150702170	1673503760325460	1.15874e+16	0.5405844099603723	0.003581855709111235	0.020003168499704713	SMC3	"Subunit of the multiprotein cohesin complex
CBS2950_G0036680	LACI0H	1453618	YBR286W	8438913541255380	7852341431652760	7636579921132020	1.14856e+16	1.26443e+16	1152990918240770	0.5752845511473276	2.86674e+09	3.41391e+10	APE3	Vacuolar aminopeptidase Y
CBS2950_G0036710	LACI0H	1460160	CBS2950_G0036710	3567670765408780	4644070783663480	1.87461e+16	1.07892e+16	1.17036e+16	1.59925e+16	-1.38955e+16	7.54588e+11	0.005391685150180539	CBS2950_G0036710	NA
CBS2950_G0036830	LACI0H	1486446	YKL006W	1.17125e+16	9129708448907750	1134633967610050	3825253399801880	4528304292645380	4.40511e+16	-1.33558e+16	5.59276e-05	0.0020837	RPL14A	"Ribosomal 60S subunit protein L14A
CBS2950_G0037100	LACI0H	1552556	YHL008C	617481478628443	6159087478547310	6304618306981090	3.83506e+16	2165710748656480	5027576678375460	-0.7548700288426364	3.35264e+12	0.002633641240270454	YHL008C	Putative protein of unknown function
CBS2950_G0037270	LACI0H	1587966	YMR012W	3.59707e+16	4.06975e+16	3986018460125760	2873844220876800	3.09544e+16	2.56646e+16	-0.45054729190687426	7.97862e+11	0.005654413552770469	CLU1	Subunit of the eukaryotic translation initiation factor 3 (eIF3)
CBS2950_G0037290	LACI0H	1596793	YMR015C	1.16537e+16	134767171355352	1.30039e+16	9043291370813690	9187863782179030	8561244858033650	-0.5094373629497874	5.02995e+10	4.95023e+11	ERG5	C-22 sterol desaturase
CBS2950_G0037340	LACI0H	1609169	YMR022W	7056931184325060	8515780115033260	7597114391823850	1.10834e+16	1.12661e+16	1.12043e+16	0.5343053124045066	0.003247273815649215	0.01853148820834388	UBC7	Ubiquitin conjugating enzyme
CBS2950_G0037410	LACI0H	1626168	YKL060C	6476694620280550	5317411536945180	5700795708566000	3493731438485720	413563249528797	3.62369e+16	-0.6367054720347062	9.29954e+10	8.50476e+11	FBA1	"Fructose 1	6-bisphosphate aldolase
CBS2950_G0037480	LACI0H	1640149	YKL056C	1.00267e+16	7575083474419120	8672550065471640	5502479890484250	5829918328454080	6818351609530150	-0.5333172404753999	2.47877e+12	0.002026530418096151	TMA19	Protein that associates with ribosomes
CBS2950_G0037500	LACI0H	1642067	CBS2950_G0037500	886036915365258	1.01001e+16	9817050415408740	646369741146011	7700304884111950	7632340214600470	-0.4011229768002571	0.002100654397078758	0.01313790567765324	CBS2950_G0037500	NA
CBS2950_G0037680	LACI0H	1675208	YNL101W	4.15575e+16	4426225245837050	4064949518742110	3.09944e+16	196882795332408	3.25595e+16	-0.6003946221060328	3.71147e+12	0.0028553122635663394	AVT4	Vacuolar transporter
CBS2950_G0037690	LACI0H	1677786	YNL102W	9507254512215710	1.25756e+16	9767718503773520	1.49087e+16	1.92508e+16	1331110777703210	0.5723187620838533	0.0020827826220599487	0.013057444899837371	POL1	Catalytic subunit of the DNA polymerase I alpha-primase complex
CBS2950_G0037720	LACI0H	1690037	YNL104C	5802365640445050	5436236375759600	5081186898427640	8719616083138140	9997270829656710	7067336359316370	0.6590206671522649	7.80155e+09	8.92388e+10	LEU4	"Alpha-isopropylmalate synthase (2-isopropylmalate synthase)
CBS2950_G0037730	LACI0H	1692115	YNL106C	4.65561e+16	4842112181687510	4735863516981100	3481961428024790	3423573052169090	3.97418e+16	-0.3866679494210306	0.001957180940547012	0.01238914537122963	INP52	"Polyphosphatidylinositol phosphatase
CBS2950_G0037920	LACI0H	1727315	YNL121C	3989126377805970	4624266643861080	4499070341132040	2.88365e+16	3.29232e+16	2920782641722890	-0.5287196695423332	5.69292e+10	5.53998e+11	TOM70	"Component of the TOM (translocase of outer membrane) complex
CBS2950_G0037940	LACI0H	1730308	YNL123W	1783835382704390	2168553308363120	2.07194e+16	1147576019940560	1.53131e+16	1.22577e+16	-0.6291207363561201	1.50759e+12	0.0012807159827613653	NMA111	Serine protease and general molecular chaperone
CBS2950_G0038170	LACI0H	1776709	YER015W	2.41112e+16	2911208550953230	2496194728742120	3168094482400020	3314193721428860	37826529294444	0.3934722683260741	0.005394475501833173	0.027858994274813694	FAA2	"Medium chain fatty acyl-CoA synthetase
CBS2950_G0038230	LACI0H	1791322	YPR124W	2.2641e+16	2.28738e+16	166741861327043	3177902824450790	2.35166e+16	37826529294444	0.5845684186743563	0.001443090435311554	0.009625523926579367	CTR1	High-affinity copper transporter of plasma membrane
CBS2950_G0038300	LACI0H	1807304	YPR132W	1.5241e+16	1.19023e+16	1405959481603760	5777113467905920	6179932186822800	7172676061149000	-1.10665e+16	35.5805	786.39	RPS23B	"Ribosomal protein 28 (rp28) of the small (40S) ribosomal subunit
CBS2950_G0038430	LACI0H	1836452	YGR124W	1.09284e+16	1.14369e+16	9067205358553400	1.90674e+16	2.52447e+16	1275568025827830	0.8600679383385131	4.72598e+11	4.68645e+12	ASN2	"Asparagine synthetase
CBS2950_G0038610	LACI0H	1883162	CBS2950_G0038610	3904835255326530	417570287733666	4249450868257830	1.69684e+16	2.01914e+16	1.78982e+16	-1.16334e+16	16.5865	40.809	CBS2950_G0038610	NA
CBS2950_G0038650	LACI0H	1891536	YDR382W	8144874741908510	5663983983487240	6728872747043980	1.45163e+16	1870386555657870	2.01103e+16	-1.94565e+16	2.04052e-16	2.53413e-13	RPP2B	"Ribosomal protein P2 beta
CBS2950_G0038680	LACI0H	1895862	YDR381W	5312300974866920	5901633661116070	652167871817606	8307665717005630	7579987620297700	9145401386378230	0.49779306843658766	2.05078e+12	0.0017033215854005033	YRA1	"Nuclear polyadenylated RNA-binding protein
CBS2950_G0038740	LACI0H	1916525	YDR377W	2999195753338150	3069641669372450	2.77245e+16	3.95276e+16	3.4892e+16	3.86884e+16	0.35633960660066105	0.00608624887038171	0.03106249912711448	ATP17	"Subunit f of the F0 sector of mitochondrial F1F0 ATP synthase
CBS2950_G0038850	LACI0H	1934763	YOR122C	2.31311e+16	1.55462e+16	1.60822e+16	3128861114196920	2614166004691410	2690950564997150	0.6234128969141972	2591960392557	0.002112447719933959	PFY1	"Profilin
CBS2950_G0038960	LACI0H	1962987	YHR113W	8350701901451320	8030578689874390	7626713538804980	2.93269e+16	3828276575907930	3.15061e+16	-1.2783e+16	2.19754e-05	8.68362e-05	APE4	Cytoplasmic aspartyl aminopeptidase with possible vacuole function
CBS2950_G0039030	LACI0H	1981564	YDR354W	6566866518746930	7525573124913110	6314484689308130	1.16719e+16	1607876161881330	9576336530238980	0.8660713723215646	3.41504e+10	3.46553e+11	TRP4	Anthranilate phosphoribosyl transferase
CBS2950_G0039240	LACI0H	2019315	CBS2950_G0039240	1.24476e+16	1.29816e+16	1.25106e+16	8288049032904080	639869084830326	8331412781307910	-0.7200342923944346	2.61997e+09	3.54036e+10	CBS2950_G0039240	NA
CBS2950_G0039270	LACI0H	2031062	YKR067W	2.93059e+16	3228074787791670	34335010498113	4.8159e+16	3.99235e+16	5027576678375460	0.5298901469942721	1.21245e+12	0.001054019866575998	GPT2	Glycerol-3-phosphate/dihydroxyacetone phosphate sn-1 acyltransferase
CBS2950_G0039290	LACI0H	2034052	YOR051C	2.38171e+16	1.23776e+16	1.83515e+16	9416008368743100	1.14848e+16	8522939511912690	-0.8938193125815409	3.13451e+10	3.2058e+11	ETT1	Nuclear protein that inhibits replication of Brome mosaic virus
CBS2950_G0039400	LACI0H	2054620	YKR075C	7546995849903190	761469175402393	8218696478427620	4855129315133160	3106372993022430	6464027157911310	-0.6949992765955255	4.38492e+12	0.003322592138313495	YKR075C	"Protein of unknown function
CBS2950_G0039420	LACI0H	2060823	YKR076W	1.30357e+16	1267464947353780	1.25303e+16	2.54036e+16	1.79382e+16	2068488690531620	0.7455891164691586	8.34917e+09	9.46724e+10	ECM4	"S-glutathionyl-(chloro)hydroquinone reductase (GS-HQR)
CBS2950_G0039520	LACI0H	2083589	YKR084C	2166085821855330	2069532609351100	1.90421e+16	3560428164430980	3.27044e+16	3.06443e+16	0.6884098455142412	8.12155e+08	1.0282e+11	HBS1	"GTPase with similarity to translation release factors
CBS2950_G0039580	LACI0H	2096588	CBS2950_G0039580	1.09774e+16	1812078791919860	2.06207e+16	2.54036e+16	3150124725318520	2.7101e+16	0.7559786266997586	1.00565e+12	9.10675e+11	CBS2950_G0039580	NA
CBS2950_G0039810	LACI0H	2162625	YIL160C	2.00927e+16	2.24777e+16	2.29887e+16	4021420240817360	3.0845e+16	3897568967807260	0.7488701424271952	4.15557e+08	5.4736e+09	POT1	3-ketoacyl-CoA thiolase with broad chain length specificity
CBS2950_G0039820	LACI0H	2164929	YHR112C	2.39152e+16	1940805700635480	2269267935220110	1.02988e+16	1.05004e+16	9193283069029420	-1.13996e+16	3827.79	69810.3	YHR112C	Protein of unknown function
CBS2950_G0039850	LACI0H	2192456	CBS2950_G0039850	2.03181e+16	1.97546e+16	1.81739e+16	6404847359155460	9155049982956970	6368263792608920	-1410433694946950	0.0857995	2.45896	CBS2950_G0039850	NA
CBS2950_G0039870	LACI0H	2204386	CBS2950_G0039870	1.25457e+16	1.04962e+16	1.18397e+16	7650506799603770	9187863782179030	8139886050703130	-0.48466622090907174	0.0074503587736858565	0.03687008668268067	CBS2950_G0039870	NA
CBS2950_G0039880	LACI0H	2210773	CBS2950_G0039880	249932979444846	2690392392156430	1.84304e+16	4.21759e+16	3.4892e+16	4204011736774910	-2.561e+16	4.60261e-35	3.0009e-33	CBS2950_G0039880	NA

## Sheet: Table S8
Table S8. Pathway enrichment analysis in genes upregulated in L. cidri CBS2950
ID	Description	pvalue	p.adjust	geneID
GO:0002181	cytoplasmic translation	5.07203e-55	1.84115e-52	YMR121C/YJR094W-A/YDR447C/YEL054C/YIL052C/YLR340W/YGR027C/YER117W/YBL092W/YGR214W/YOL120C/YOL121C/YOR167C/YDR025W/YKR057W/YJL177W/YJL190C/YOL127W/YJR123W/YFR032C-A/YFR031C-A/YHL033C/YGL189C/YLR325C/YDL081C/YMR143W/YHR021C/YNL069C/YOR096W/YHR203C/YML073C/YML063W/YLR406C/YLR388W/YOR234C/YPL131W/YPL090C/YBL027W/YPR102C/YOL040C/YOR369C/YGL103W/YGL076C/YGL135W/YMR194W/YLR075W/YLR061W/YBL072C/YDL191W/Y…
GO:0006412	translation	2.09162e-38	3.79629e-36	YMR121C/YMR116C/YKL081W/YJR094W-A/YDR447C/YEL054C/YIL052C/YLR340W/YGR027C/YER117W/YBL092W/YGR214W/YLR249W/YOL120C/YOL121C/YOR167C/YDR025W/YKR057W/YJL177W/YJL190C/YOL127W/YJR123W/YFR032C-A/YFR031C-A/YHL033C/YGL189C/YLR325C/YDL081C/YMR143W/YHR021C/YNL069C/YOR096W/YHR203C/YML073C/YML063W/YLR406C/YLR388W/YOR234C/YPL131W/YPL090C/YBL027W/YPR102C/YOL040C/YOR369C/YGL123W/YGL103W/YGL076C/YGL135W/YMR194W/Y…
GO:0042254	ribosome biogenesis	1.35959e-08	1.6451e-06	YDR447C/YEL054C/YIL052C/YLR340W/YGR214W/YOL121C/YOR167C/YDR025W/YKR057W/YJL177W/YOL127W/YJR123W/YHL033C/YGL189C/YMR143W/YHR021C/YOR096W/YML073C/YML063W/YOR234C/YPL131W/YPL090C/YPR102C/YOL040C/YGL123W/YGL076C/YGL135W/YLR075W/YBL072C/YDL191W/YER074W/YNL209W/YDR064W/YGR148C/YGL030W/YKL006W/YPR132W
GO:0022613	ribonucleoprotein complex biogenesis	1.43867e-06	0.000130559	YDR447C/YEL054C/YIL052C/YLR340W/YGR214W/YOL121C/YOR167C/YDR025W/YKR057W/YJL177W/YOL127W/YJR123W/YHL033C/YGL189C/YLR325C/YMR143W/YHR021C/YOR096W/YML073C/YML063W/YOR234C/YPL131W/YPL090C/YPR102C/YOL040C/YGL123W/YGL076C/YGL135W/YLR075W/YBL072C/YDL191W/YER074W/YNL209W/YDR064W/YGR148C/YGL030W/YKL006W/YPR132W
GO:0042255	ribosome assembly	0.0163447	1.18663	YDR447C/YEL054C/YLR340W/YGR214W/YOL121C/YOR167C/YDR025W/YOL127W/YJR123W/YGL189C/YHR021C/YML073C/YPL131W/YPR102C/YOL040C/YLR075W/YGR148C
GO:0042274	ribosomal small subunit biogenesis	596.069	36062.2	YDR447C/YGR214W/YOL121C/YOR167C/YDR025W/YKR057W/YJR123W/YMR143W/YHR021C/YOR096W/YML063W/YPL090C/YOL040C/YBL072C/YER074W/YDR064W/YPR132W
GO:0042273	ribosomal large subunit biogenesis	969.417	50271.2	YEL054C/YLR340W/YJL177W/YOL127W/YHL033C/YGL189C/YML073C/YOR234C/YPL131W/YPR102C/YGL076C/YGL135W/YLR075W/YDL191W/YGR148C/YKL006W
GO:0006364	rRNA processing	1611.48	73120.7	YGR214W/YOR167C/YDR025W/YKR057W/YJL177W/YHL033C/YGL189C/YMR143W/YHR021C/YOR096W/YML063W/YPL090C/YGL123W/YGL076C/YGL135W/YBL072C/YDL191W/YER074W/YNL209W/YDR064W/YGL030W/YPR132W
GO:0140694	non-membrane-bounded organelle assembly	3379.74	136316	YDR447C/YEL054C/YLR340W/YGR214W/YOL121C/YOR167C/YDR025W/YOL127W/YJR123W/YGL189C/YHR021C/YML073C/YPL131W/YPR102C/YOL040C/YLR075W/YGR148C
GO:0016072	rRNA metabolic process	5156.61	187185	YGR214W/YOR167C/YDR025W/YKR057W/YJL177W/YHL033C/YGL189C/YMR143W/YHR021C/YOR096W/YML063W/YPL090C/YGL123W/YGL076C/YGL135W/YBL072C/YDL191W/YER074W/YNL209W/YDR064W/YGL030W/YPR132W
GO:0022618	ribonucleoprotein complex assembly	15801.2	521439	YDR447C/YEL054C/YLR340W/YGR214W/YOL121C/YOR167C/YDR025W/YOL127W/YJR123W/YLR325C/YHR021C/YML073C/YPL131W/YPR102C/YOL040C/YLR075W/YGR148C
GO:0071826	ribonucleoprotein complex subunit organization	27011.1	817087	YDR447C/YEL054C/YLR340W/YGR214W/YOL121C/YOR167C/YDR025W/YOL127W/YJR123W/YLR325C/YHR021C/YML073C/YPL131W/YPR102C/YOL040C/YLR075W/YGR148C
GO:0070925	organelle assembly	16339.9	4.56262e+06	YDR447C/YEL054C/YLR340W/YGR214W/YOL121C/YOR167C/YDR025W/YOL127W/YJR123W/YGL189C/YHR021C/YML073C/YPL131W/YPR102C/YOL040C/YLR075W/YGR148C
GO:0006407	rRNA export from nucleus	224828	5.44083e+06	YGR214W/YOL121C/YOR167C/YJR123W/YGL189C/YOL040C/YGL123W
GO:0051029	rRNA transport	224828	5.44083e+06	YGR214W/YOL121C/YOR167C/YJR123W/YGL189C/YOL040C/YGL123W
GO:0000028	ribosomal small subunit assembly	253479	5.75079e+06	YDR447C/YGR214W/YOL121C/YOR167C/YDR025W/YJR123W/YHR021C/YOL040C
GO:0034470	ncRNA processing	1.41035e+06	3.01152e+07	YGR214W/YOR167C/YDR025W/YKR057W/YJL177W/YHL033C/YGL189C/YMR143W/YHR021C/YOR096W/YML063W/YPL090C/YGL123W/YGL076C/YGL135W/YBL072C/YDL191W/YER074W/YNL209W/YDR064W/YGL030W/YPR132W
GO:0030490	maturation of SSU-rRNA	5.14633e+06	1.03784e+08	YGR214W/YOR167C/YDR025W/YKR057W/YMR143W/YHR021C/YML063W/YPL090C/YBL072C/YER074W/YDR064W/YPR132W
GO:0000027	ribosomal large subunit assembly	8.22025e+06	1.5705e+08	YEL054C/YLR340W/YOL127W/YML073C/YPL131W/YPR102C/YLR075W/YGR148C
GO:0006414	translational elongation	9.98593e+06	1.81245e+08	YMR116C/YKL081W/YLR249W/YDL081C/YDL130W/YNL209W/YLR150W/YDR382W
GO:0000462	maturation of SSU-rRNA from tricistronic rRNA transcript (SSU-rRNA, 5.8S rRNA, LSU-rRNA)	1.54907e+06	2.67767e+08	YGR214W/YDR025W/YKR057W/YMR143W/YHR021C/YML063W/YPL090C/YBL072C/YER074W/YDR064W/YPR132W
GO:0034660	ncRNA metabolic process	2.20124e+07	3.63204e+08	YGR214W/YOR167C/YDR025W/YKR057W/YJL177W/YHL033C/YGL189C/YMR143W/YHR021C/YOR096W/YML063W/YPL090C/YGL123W/YGL076C/YGL135W/YBL072C/YDL191W/YER074W/YNL209W/YDR064W/YGL030W/YPR132W
GO:0071428	rRNA-containing ribonucleoprotein complex export from nucleus	2.86547e+07	4.52246e+08	YGR214W/YOL121C/YOR167C/YJR123W/YGL189C/YOL040C/YGL123W/YGL135W/YNL209W
GO:0097064	ncRNA export from nucleus	3.92442e+07	5.93568e+08	YGR214W/YOL121C/YOR167C/YJR123W/YGL189C/YOL040C/YGL123W
GO:0071426	ribonucleoprotein complex export from nucleus	4.99682e+09	0.000711482181292068	YGR214W/YOL121C/YOR167C/YJR123W/YGL189C/YOL040C/YGL123W/YGL135W/YNL209W
GO:0006450	regulation of translational fidelity	5.09602e+09	0.000711482181292068	YJR123W/YLR406C/YGL123W/YNL209W/YPR132W
GO:0071166	ribonucleoprotein complex localization	5.66919e+09	0.00076219045607561	YGR214W/YOL121C/YOR167C/YJR123W/YGL189C/YOL040C/YGL123W/YGL135W/YNL209W
GO:0051168	nuclear export	8.65658e+09	0.00112226373512132	YGR214W/YOL121C/YOR167C/YJR123W/YGL189C/YOL040C/YGL123W/YGL135W/YNL209W
GO:0000470	maturation of LSU-rRNA	0.00018579697551315	0.00232566559004392	YJL177W/YHL033C/YGL189C/YGL076C/YGL135W/YDL191W
GO:0006405	RNA export from nucleus	0.000269703773798736	0.0032634156629647	YGR214W/YOL121C/YOR167C/YJR123W/YGL189C/YOL040C/YGL123W
GO:0031503	protein-containing complex localization	0.000353151206232162	0.00413528670523467	YGR214W/YOL121C/YOR167C/YJR123W/YGL189C/YOL040C/YGL123W/YGL135W/YNL209W
GO:0006913	nucleocytoplasmic transport	0.000868379931122119	0.00955217924234331	YGR214W/YOL121C/YOR167C/YJR123W/YGL189C/YOL040C/YGL123W/YGL135W/YNL209W
GO:0051169	nuclear transport	0.000868379931122119	0.00955217924234331	YGR214W/YOL121C/YOR167C/YJR123W/YGL189C/YOL040C/YGL123W/YGL135W/YNL209W
GO:0032147	activation of protein kinase activity	0.00105950343625333	0.0113117572752929	YDL081C/YDL130W/YDR382W
GO:0050658	RNA transport	0.00222117892262203	0.0223968874697721	YGR214W/YOL121C/YOR167C/YJR123W/YGL189C/YOL040C/YGL123W
GO:0051236	establishment of RNA localization	0.00222117892262203	0.0223968874697721	YGR214W/YOL121C/YOR167C/YJR123W/YGL189C/YOL040C/YGL123W
GO:0050657	nucleic acid transport	0.00242120058357112	0.023753940860441	YGR214W/YOL121C/YOR167C/YJR123W/YGL189C/YOL040C/YGL123W
GO:0001934	positive regulation of protein phosphorylation	0.00288618263434588	0.027570639375462	YMR116C/YDL081C/YDL130W/YDR382W
GO:0042327	positive regulation of phosphorylation	0.00431692772550096	0.0401806349835089	YMR116C/YDL081C/YDL130W/YDR382W
GO:0000463	maturation of LSU-rRNA from tricistronic rRNA transcript (SSU-rRNA, 5.8S rRNA, LSU-rRNA)	0.00537186409982609	0.0479921953687213	YJL177W/YGL189C/YGL076C/YDL191W
GO:0006415	translational termination	0.00542060608847816	0.0479921953687213	YLR249W/YLR075W/YNL209W
GO:0006403	RNA localization	0.00566083567527107	0.0489257940505571	YGR214W/YOL121C/YOR167C/YJR123W/YGL189C/YOL040C/YGL123W

## Sheet: Table S9
Table S9. Pathway enrichment analysis in genes upregulated in L. cidri LC1
ID	Description	pvalue	p.adjust	geneID
GO:0006520	cellular amino acid metabolic process	0.00701048	20.8912	YBR006W/YFR025C/YGL202W/YER069W/YFL030W/YBR263W/YMR096W/YDR019C/YOL058W/YCL030C/YOL140W/YOR303W/YIL116W/YJR148W/YMR250W/YAL044C/YBR248C/YMR189W/YLR142W/YGR019W
GO:0043436	oxoacid metabolic process	20.8807	2524.61	YBR006W/YFR025C/YGL202W/YER069W/YFL030W/YBR263W/YMR096W/YDR019C/YML123C/YOL058W/YCL030C/YOL140W/YOR303W/YIL116W/YJR148W/YPL061W/YMR250W/YAL044C/YBR248C/YMR189W/YLR142W/YGR019W
GO:0006082	organic acid metabolic process	25.4156	2524.61	YBR006W/YFR025C/YGL202W/YER069W/YFL030W/YBR263W/YMR096W/YDR019C/YML123C/YOL058W/YCL030C/YOL140W/YOR303W/YIL116W/YJR148W/YPL061W/YMR250W/YAL044C/YBR248C/YMR189W/YLR142W/YGR019W
GO:0019752	carboxylic acid metabolic process	92.964	6925.82	YBR006W/YFR025C/YGL202W/YER069W/YFL030W/YBR263W/YMR096W/YDR019C/YOL058W/YCL030C/YOL140W/YOR303W/YIL116W/YJR148W/YPL061W/YMR250W/YAL044C/YBR248C/YMR189W/YLR142W/YGR019W
GO:1901605	alpha-amino acid metabolic process	237.797	1417.27	YBR006W/YGL202W/YER069W/YFL030W/YBR263W/YDR019C/YOL058W/YOL140W/YOR303W/YJR148W/YMR250W/YAL044C/YBR248C/YMR189W/YLR142W
GO:0008652	cellular amino acid biosynthetic process	2390.18	118712	YFR025C/YGL202W/YER069W/YFL030W/YBR263W/YOL058W/YCL030C/YOL140W/YOR303W/YIL116W/YJR148W/YBR248C/YLR142W
GO:0016053	organic acid biosynthetic process	22927.8	854062	YFR025C/YGL202W/YER069W/YFL030W/YBR263W/YOL058W/YCL030C/YOL140W/YOR303W/YIL116W/YJR148W/YPL061W/YBR248C/YLR142W
GO:0046394	carboxylic acid biosynthetic process	22927.8	854062	YFR025C/YGL202W/YER069W/YFL030W/YBR263W/YOL058W/YCL030C/YOL140W/YOR303W/YIL116W/YJR148W/YPL061W/YBR248C/YLR142W
GO:0009063	cellular amino acid catabolic process	65427.3	2.16637e+06	YBR006W/YBR263W/YDR019C/YJR148W/YMR250W/YAL044C/YMR189W/YLR142W/YGR019W
GO:0044282	small molecule catabolic process	227896	6.79129e+06	YBR006W/YJR096W/YGL202W/YBR263W/YDR019C/YJR148W/YPL061W/YMR250W/YAL044C/YMR189W/YLR142W/YGR019W
GO:0016054	organic acid catabolic process	375308	1.01674e+07	YBR006W/YGL202W/YBR263W/YDR019C/YJR148W/YMR250W/YAL044C/YMR189W/YLR142W/YGR019W
GO:0044283	small molecule biosynthetic process	51178.6	1.27093e+07	YFR025C/YGL202W/YER069W/YFL030W/YBR263W/YMR096W/YOL058W/YCL030C/YOL140W/YBR256C/YOR303W/YIL116W/YJR148W/YPL061W/YBR248C/YLR142W
GO:0009064	glutamine family amino acid metabolic process	2.22504e+06	5.10047e+07	YBR006W/YER069W/YOL058W/YOL140W/YOR303W/YMR250W/YBR248C/YLR142W
GO:1901606	alpha-amino acid catabolic process	5.15341e+06	1.09694e+08	YBR006W/YBR263W/YDR019C/YMR250W/YAL044C/YMR189W/YLR142W
GO:0046395	carboxylic acid catabolic process	5.75619e+06	1.14356e+08	YBR006W/YBR263W/YDR019C/YJR148W/YMR250W/YAL044C/YMR189W/YLR142W/YGR019W
GO:1901607	alpha-amino acid biosynthetic process	2.42512e+07	4.51679e+07	YGL202W/YER069W/YFL030W/YBR263W/YOL058W/YOL140W/YOR303W/YJR148W/YLR142W
GO:0000105	histidine biosynthetic process	8.38085e+07	1.3875e+09	YFR025C/YCL030C/YIL116W/YBR248C
GO:0006547	histidine metabolic process	8.38085e+07	1.3875e+09	YFR025C/YCL030C/YIL116W/YBR248C
GO:0006526	arginine biosynthetic process	1.30899e+08	2.05305e+09	YER069W/YOL058W/YOL140W/YOR303W
GO:0009084	glutamine family amino acid biosynthetic process	1.81555e+08	2.70517e+09	YER069W/YOL058W/YOL140W/YOR303W/YLR142W
GO:0006525	arginine metabolic process	7.00283e+07	9.93735e+09	YER069W/YOL058W/YOL140W/YOR303W
GO:0006730	one-carbon metabolic process	1.16315e+09	0.000157554495512994	YBR263W/YDR019C/YAL044C/YMR189W
GO:0009069	serine family amino acid metabolic process	1.88468e+09	0.000244189131616762	YFL030W/YBR263W/YDR019C/YAL044C/YMR189W
GO:1901565	organonitrogen compound catabolic process	8.74265e+09	0.00108554568634117	YBR006W/YGL202W/YBR263W/YDR019C/YJL151C/YDR525W-A/YJR148W/YMR250W/YAL044C/YMR189W/YLR142W/YGR019W
GO:0006536	glutamate metabolic process	0.000181945005969651	0.00216878447115825	YBR006W/YMR250W/YLR142W
GO:0009065	glutamine family amino acid catabolic process	0.00022611020994812	0.00240645866301928	YBR006W/YMR250W/YLR142W
GO:0061587	transfer RNA gene-mediated silencing	0.00022611020994812	0.00240645866301928	YNL030W/YBR009C/YDR225W
GO:0140458	pre-transcriptional gene silencing by RNA	0.00022611020994812	0.00240645866301928	YNL030W/YBR009C/YDR225W
GO:0031047	gene silencing by RNA	0.000550267329721104	0.00565447118127203	YNL030W/YBR009C/YDR225W
GO:0043648	dicarboxylic acid metabolic process	0.000720783469785552	0.00706306023328836	YBR006W/YBR263W/YMR250W/YLR142W
GO:0006334	nucleosome assembly	0.000734747876617245	0.00706306023328836	YBL002W/YNL030W/YBR009C
GO:0006333	chromatin assembly or disassembly	0.00109366731174152	0.0101847768405929	YBL003C/YBL002W/YNL030W/YBR009C/YDR225W
GO:0006575	cellular modified amino acid metabolic process	0.00143648647460007	0.0129719081645704	YKL215C/YBR263W/YOL058W/YIR038C
GO:0043102	amino acid salvage	0.0028961424072552	0.02465858392463	YGL202W/YJR148W
GO:0071267	L-methionine salvage	0.0028961424072552	0.02465858392463	YGL202W/YJR148W
GO:0071265	L-methionine biosynthetic process	0.00420304303244024	0.0347918562129775	YGL202W/YJR148W

## Sheet: Table S10
Table S10. Growth under proline as nitrogen source
	50 mg/L YAN						200 mg/L YAN
Time (min)	LC1_a	LC1_b	LC1_c	CBS2950_a	CBS2950_b	CBS2950_c	LC1_a	LC1_b	LC1_c	CBS2950_a	CBS2950_b	CBS2950_c
0	0.133	0.137	0.133	0.178	0.18	0.172	0.138	0.136	0.134	0.179	0.179	0.171
60	0.143	0.195	0.167	0.207	0.21	0.203	0.223	0.196	0.206	0.3	0.288	0.263
120	0.145	0.209	0.184	0.204	0.208	0.213	0.234	0.213	0.222	0.289	0.286	0.268
180	0.15	0.215	0.191	0.213	0.215	0.221	0.233	0.209	0.218	0.299	0.298	0.28
240	0.16	0.221	0.198	0.219	0.221	0.228	0.239	0.217	0.227	0.307	0.306	0.288
300	0.168	0.234	0.211	0.219	0.223	0.241	0.252	0.23	0.239	0.318	0.317	0.298
360	0.176	0.245	0.224	0.223	0.227	0.251	0.261	0.239	0.249	0.325	0.324	0.305
420	0.186	0.254	0.233	0.227	0.231	0.259	0.269	0.247	0.256	0.33	0.329	0.311
480	0.195	0.261	0.241	0.232	0.237	0.266	0.276	0.254	0.263	0.335	0.334	0.316
540	0.205	0.271	0.251	0.237	0.241	0.274	0.284	0.262	0.271	0.341	0.34	0.322
600	0.214	0.278	0.258	0.242	0.247	0.278	0.29	0.269	0.278	0.346	0.344	0.326
660	0.222	0.286	0.265	0.248	0.253	0.284	0.297	0.275	0.284	0.351	0.349	0.331
720	0.23	0.293	0.273	0.253	0.258	0.288	0.303	0.281	0.291	0.356	0.353	0.335
780	0.238	0.301	0.281	0.259	0.262	0.293	0.31	0.288	0.298	0.362	0.359	0.341
840	0.247	0.308	0.289	0.264	0.268	0.298	0.317	0.295	0.305	0.367	0.364	0.346
900	0.256	0.316	0.297	0.269	0.274	0.303	0.323	0.301	0.311	0.372	0.368	0.35
960	0.264	0.323	0.304	0.275	0.278	0.307	0.331	0.308	0.318	0.378	0.374	0.356
1020	0.272	0.331	0.312	0.279	0.283	0.311	0.337	0.315	0.325	0.384	0.379	0.361
1080	0.281	0.337	0.319	0.285	0.288	0.316	0.343	0.321	0.331	0.39	0.385	0.366
1140	0.288	0.344	0.325	0.289	0.293	0.32	0.35	0.328	0.338	0.396	0.39	0.371
1200	0.296	0.351	0.332	0.293	0.297	0.324	0.356	0.334	0.344	0.401	0.394	0.376
1260	0.304	0.358	0.339	0.298	0.302	0.329	0.363	0.341	0.351	0.406	0.4	0.381
1320	0.311	0.365	0.346	0.303	0.306	0.333	0.37	0.347	0.358	0.413	0.405	0.386
1380	0.319	0.371	0.352	0.307	0.31	0.335	0.375	0.353	0.364	0.417	0.409	0.39
1440	0.325	0.377	0.358	0.311	0.314	0.34	0.382	0.359	0.37	0.423	0.414	0.395
1500	0.333	0.384	0.365	0.315	0.318	0.344	0.388	0.365	0.375	0.429	0.419	0.4
1560	0.341	0.393	0.376	0.32	0.322	0.353	0.396	0.374	0.382	0.435	0.425	0.406
1620	0.349	0.399	0.381	0.324	0.326	0.357	0.402	0.379	0.388	0.441	0.431	0.411
1680	0.356	0.402	0.383	0.328	0.329	0.355	0.404	0.381	0.391	0.446	0.434	0.414
1740	0.363	0.405	0.385	0.332	0.333	0.356	0.405	0.383	0.393	0.447	0.435	0.415
1800	0.369	0.414	0.394	0.337	0.337	0.365	0.413	0.392	0.401	0.455	0.443	0.422
1860	0.377	0.42	0.401	0.34	0.341	0.372	0.419	0.398	0.408	0.461	0.448	0.427
1920	0.385	0.416	0.394	0.344	0.344	0.36	0.418	0.392	0.402	0.461	0.447	0.427
1980	0.393	0.424	0.403	0.348	0.347	0.369	0.426	0.403	0.414	0.464	0.448	0.432
2040	0.398	0.433	0.411	0.353	0.351	0.378	0.433	0.411	0.422	0.47	0.452	0.437
2100	0.404	0.438	0.418	0.358	0.355	0.385	0.439	0.417	0.427	0.474	0.457	0.439
2160	0.409	0.445	0.424	0.362	0.36	0.388	0.444	0.423	0.433	0.478	0.461	0.442
2220	0.415	0.449	0.427	0.366	0.364	0.394	0.449	0.427	0.437	0.482	0.465	0.445
2280	0.42	0.454	0.432	0.371	0.368	0.399	0.453	0.431	0.441	0.486	0.469	0.448
2340	0.426	0.459	0.438	0.375	0.372	0.402	0.457	0.435	0.445	0.489	0.472	0.451
2400	0.431	0.463	0.441	0.379	0.375	0.405	0.461	0.439	0.45	0.492	0.476	0.453
2460	0.435	0.467	0.445	0.381	0.378	0.406	0.465	0.443	0.454	0.495	0.481	0.457
2520	0.441	0.471	0.449	0.382	0.38	0.406	0.469	0.447	0.458	0.499	0.484	0.459
2580	0.446	0.475	0.453	0.385	0.382	0.409	0.472	0.45	0.461	0.502	0.488	0.462
2640	0.451	0.479	0.457	0.387	0.385	0.41	0.476	0.454	0.465	0.505	0.492	0.465
2700	0.455	0.482	0.46	0.39	0.387	0.413	0.48	0.458	0.468	0.509	0.496	0.468
2760	0.459	0.486	0.464	0.391	0.389	0.413	0.483	0.461	0.472	0.513	0.501	0.472
2820	0.464	0.49	0.468	0.393	0.391	0.416	0.485	0.463	0.475	0.517	0.505	0.475
2880	0.468	0.494	0.472	0.394	0.394	0.42	0.489	0.467	0.479	0.521	0.51	0.479
2940	0.473	0.496	0.475	0.395	0.397	0.422	0.492	0.47	0.482	0.524	0.513	0.482
3000	0.478	0.5	0.479	0.397	0.4	0.426	0.496	0.474	0.486	0.529	0.519	0.486
3060	0.482	0.503	0.481	0.4	0.403	0.43	0.499	0.478	0.49	0.534	0.524	0.49
3120	0.486	0.508	0.487	0.401	0.406	0.436	0.503	0.483	0.495	0.538	0.528	0.494
3180	0.49	0.509	0.488	0.404	0.409	0.438	0.506	0.484	0.497	0.542	0.533	0.498
3240	0.495	0.511	0.488	0.407	0.411	0.434	0.507	0.485	0.499	0.544	0.535	0.5
3300	0.498	0.499	0.475	0.41	0.415	0.425	0.497	0.475	0.489	0.538	0.531	0.495
3360	0.501	0.506	0.48	0.413	0.418	0.432	0.504	0.482	0.497	0.547	0.539	0.503
3420	0.505	0.513	0.488	0.416	0.422	0.44	0.51	0.488	0.503	0.555	0.546	0.509
3480	0.507	0.516	0.492	0.419	0.427	0.446	0.515	0.492	0.507	0.56	0.551	0.515
3540	0.51	0.521	0.496	0.423	0.431	0.452	0.519	0.497	0.512	0.567	0.557	0.52
3600	0.514	0.524	0.5	0.426	0.436	0.457	0.522	0.499	0.515	0.572	0.561	0.525
3660	0.516	0.527	0.503	0.43	0.44	0.463	0.525	0.502	0.518	0.576	0.565	0.529
3720	0.519	0.53	0.506	0.434	0.445	0.469	0.528	0.505	0.522	0.581	0.57	0.534
3780	0.522	0.533	0.508	0.438	0.449	0.474	0.531	0.508	0.525	0.585	0.573	0.537
3840	0.524	0.534	0.51	0.442	0.455	0.479	0.534	0.51	0.528	0.589	0.577	0.541
3900	0.527	0.537	0.513	0.446	0.459	0.485	0.536	0.514	0.531	0.592	0.58	0.545
3960	0.529	0.539	0.514	0.45	0.465	0.49	0.539	0.516	0.533	0.595	0.583	0.548
4020	0.532	0.541	0.517	0.454	0.469	0.495	0.541	0.519	0.537	0.599	0.586	0.552
4080	0.534	0.543	0.52	0.458	0.474	0.499	0.544	0.521	0.539	0.601	0.589	0.555
4140	0.537	0.546	0.522	0.462	0.479	0.504	0.547	0.524	0.542	0.604	0.593	0.56
4200	0.539	0.548	0.524	0.465	0.483	0.509	0.55	0.527	0.545	0.607	0.596	0.563
4260	0.542	0.551	0.528	0.469	0.486	0.513	0.553	0.529	0.548	0.609	0.599	0.566
4320	0.545	0.553	0.529	0.472	0.49	0.517	0.555	0.532	0.551	0.611	0.601	0.569
4380	0.547	0.554	0.531	0.476	0.493	0.519	0.558	0.535	0.554	0.614	0.605	0.573
4440	0.55	0.558	0.534	0.479	0.497	0.524	0.56	0.537	0.557	0.616	0.607	0.576
4500	0.552	0.559	0.536	0.483	0.5	0.529	0.563	0.54	0.56	0.618	0.609	0.579
4560	0.554	0.56	0.537	0.486	0.504	0.532	0.565	0.542	0.562	0.621	0.612	0.581
4620	0.556	0.563	0.539	0.489	0.507	0.535	0.567	0.545	0.565	0.623	0.614	0.584
4680	0.559	0.566	0.541	0.492	0.511	0.541	0.57	0.548	0.568	0.627	0.617	0.588
4740	0.561	0.567	0.543	0.494	0.515	0.543	0.573	0.551	0.57	0.629	0.62	0.591
4800	0.563	0.569	0.545	0.497	0.518	0.548	0.576	0.553	0.573	0.631	0.622	0.593
4860	0.566	0.572	0.547	0.5	0.523	0.552	0.578	0.556	0.575	0.633	0.624	0.596
4920	0.567	0.572	0.548	0.503	0.525	0.554	0.581	0.558	0.578	0.636	0.626	0.599
4980	0.571	0.576	0.551	0.506	0.528	0.558	0.584	0.561	0.58	0.638	0.629	0.602
5040	0.573	0.577	0.552	0.51	0.53	0.559	0.585	0.563	0.582	0.64	0.631	0.604
5100	0.574	0.579	0.554	0.513	0.532	0.561	0.588	0.565	0.585	0.642	0.633	0.607
5160	0.578	0.581	0.556	0.516	0.534	0.564	0.591	0.567	0.587	0.643	0.635	0.61
5220	0.58	0.583	0.558	0.519	0.535	0.565	0.593	0.569	0.589	0.645	0.638	0.612
5280	0.582	0.586	0.56	0.522	0.537	0.566	0.595	0.572	0.591	0.647	0.64	0.615
5340	0.584	0.589	0.563	0.524	0.538	0.569	0.598	0.574	0.593	0.649	0.642	0.618
5400	0.586	0.589	0.563	0.527	0.54	0.569	0.599	0.574	0.595	0.65	0.644	0.619
5460	0.588	0.591	0.564	0.529	0.541	0.571	0.601	0.576	0.596	0.65	0.645	0.62
5520	0.591	0.593	0.566	0.531	0.542	0.572	0.604	0.579	0.598	0.652	0.647	0.623
5580	0.592	0.594	0.567	0.533	0.543	0.573	0.606	0.58	0.6	0.654	0.649	0.624
5640	0.594	0.596	0.569	0.535	0.544	0.574	0.607	0.581	0.6	0.655	0.651	0.625
5700	0.595	0.597	0.57	0.537	0.545	0.575	0.61	0.583	0.602	0.657	0.653	0.627
5760	0.597	0.598	0.571	0.539	0.546	0.577	0.611	0.584	0.604	0.658	0.654	0.628
5820	0.599	0.6	0.573	0.541	0.547	0.575	0.613	0.586	0.605	0.659	0.655	0.629
5880	0.6	0.601	0.574	0.542	0.548	0.578	0.615	0.587	0.606	0.661	0.656	0.63
5940	0.601	0.602	0.574	0.543	0.548	0.578	0.616	0.588	0.608	0.662	0.656	0.631
6000	0.603	0.605	0.577	0.545	0.549	0.579	0.618	0.589	0.609	0.664	0.658	0.632
6060	0.604	0.606	0.578	0.547	0.549	0.58	0.62	0.591	0.61	0.665	0.659	0.634
6120	0.606	0.607	0.578	0.548	0.55	0.58	0.621	0.591	0.611	0.666	0.66	0.635
6180	0.608	0.609	0.58	0.549	0.549	0.579	0.622	0.592	0.612	0.667	0.661	0.636
6240	0.609	0.611	0.581	0.551	0.55	0.579	0.624	0.594	0.613	0.668	0.663	0.637
6300	0.608	0.61	0.58	0.552	0.55	0.58	0.625	0.595	0.614	0.669	0.663	0.638
6360	0.61	0.612	0.583	0.552	0.549	0.58	0.626	0.596	0.615	0.67	0.665	0.639
6420	0.611	0.613	0.584	0.553	0.55	0.58	0.627	0.595	0.615	0.671	0.666	0.639
6480	0.611	0.613	0.584	0.554	0.549	0.58	0.629	0.597	0.616	0.672	0.667	0.64
6540	0.612	0.615	0.585	0.554	0.55	0.58	0.629	0.597	0.616	0.672	0.668	0.64
6600	0.614	0.616	0.587	0.555	0.549	0.58	0.63	0.597	0.616	0.673	0.67	0.64
6660	0.615	0.617	0.587	0.555	0.549	0.58	0.631	0.598	0.617	0.673	0.67	0.641
6720	0.615	0.617	0.586	0.555	0.549	0.58	0.632	0.598	0.618	0.674	0.671	0.641
6780	0.615	0.617	0.587	0.556	0.549	0.58	0.633	0.599	0.618	0.674	0.672	0.641
6840	0.616	0.618	0.588	0.557	0.549	0.58	0.633	0.599	0.618	0.675	0.672	0.641
6900	0.618	0.62	0.59	0.557	0.549	0.58	0.634	0.599	0.619	0.675	0.673	0.642
6960	0.618	0.62	0.589	0.558	0.549	0.58	0.634	0.599	0.619	0.676	0.674	0.642
7020	0.618	0.62	0.59	0.557	0.549	0.58	0.635	0.6	0.62	0.676	0.674	0.642
7080	0.62	0.623	0.593	0.558	0.55	0.58	0.637	0.601	0.621	0.678	0.676	0.643
7140	0.619	0.621	0.591	0.558	0.55	0.58	0.637	0.601	0.621	0.677	0.676	0.643
7200	0.621	0.623	0.593	0.558	0.55	0.58	0.637	0.602	0.621	0.677	0.677	0.643
7260	0.622	0.627	0.599	0.559	0.55	0.582	0.64	0.604	0.623	0.68	0.679	0.644
7320	0.624	0.627	0.599	0.559	0.55	0.582	0.641	0.605	0.623	0.681	0.68	0.644
7380	0.625	0.629	0.6	0.559	0.551	0.582	0.641	0.605	0.623	0.681	0.68	0.644
7440	0.624	0.626	0.597	0.56	0.551	0.582	0.642	0.606	0.624	0.681	0.681	0.644
7500	0.626	0.629	0.601	0.56	0.552	0.587	0.644	0.609	0.626	0.683	0.682	0.645
7560	0.625	0.633	0.604	0.56	0.552	0.59	0.646	0.612	0.628	0.685	0.684	0.646
7620	0.628	0.635	0.607	0.561	0.553	0.589	0.647	0.612	0.628	0.685	0.684	0.646
7680	0.626	0.632	0.602	0.561	0.553	0.586	0.647	0.612	0.628	0.685	0.684	0.646
7740	0.628	0.632	0.603	0.561	0.553	0.585	0.648	0.612	0.628	0.685	0.684	0.646
7800	0.628	0.632	0.603	0.561	0.553	0.583	0.648	0.613	0.628	0.685	0.684	0.645
7860	0.629	0.634	0.605	0.562	0.553	0.584	0.65	0.614	0.629	0.686	0.685	0.646
7920	0.628	0.633	0.603	0.562	0.554	0.586	0.651	0.615	0.63	0.687	0.685	0.646
7980	0.629	0.635	0.605	0.562	0.555	0.586	0.652	0.616	0.631	0.687	0.685	0.646
8040	0.629	0.636	0.606	0.563	0.555	0.586	0.654	0.618	0.632	0.687	0.685	0.647
8100	0.628	0.636	0.607	0.563	0.555	0.587	0.655	0.62	0.633	0.688	0.685	0.647
8160	0.628	0.637	0.607	0.563	0.556	0.585	0.656	0.62	0.633	0.687	0.685	0.647
8220	0.628	0.636	0.606	0.564	0.556	0.585	0.657	0.621	0.634	0.687	0.685	0.647
8280	0.629	0.637	0.607	0.564	0.556	0.586	0.659	0.622	0.635	0.688	0.684	0.647
8340	0.628	0.638	0.609	0.564	0.557	0.587	0.66	0.625	0.637	0.688	0.685	0.648
8400	0.629	0.639	0.609	0.565	0.557	0.587	0.662	0.626	0.638	0.688	0.686	0.648
8460	0.629	0.64	0.61	0.565	0.558	0.588	0.663	0.627	0.639	0.688	0.685	0.648
8520	0.629	0.642	0.613	0.566	0.558	0.59	0.665	0.629	0.641	0.689	0.686	0.649
8580	0.63	0.642	0.612	0.566	0.558	0.588	0.666	0.63	0.642	0.689	0.686	0.649
8640	0.631	0.644	0.614	0.566	0.558	0.59	0.668	0.632	0.644	0.69	0.687	0.649
8700	0.631	0.646	0.617	0.566	0.559	0.591	0.67	0.635	0.647	0.69	0.687	0.65
8760	0.634	0.65	0.622	0.566	0.559	0.593	0.672	0.638	0.649	0.691	0.687	0.65
8820	0.633	0.648	0.62	0.567	0.56	0.593	0.674	0.639	0.651	0.692	0.688	0.651
8880	0.635	0.644	0.613	0.567	0.559	0.581	0.668	0.63	0.644	0.682	0.683	0.646
8940	0.632	0.634	0.603	0.568	0.56	0.578	0.664	0.625	0.638	0.675	0.678	0.641
9000	0.634	0.63	0.599	0.567	0.56	0.577	0.661	0.623	0.636	0.672	0.675	0.638
9060	0.633	0.636	0.605	0.568	0.56	0.581	0.667	0.63	0.643	0.678	0.678	0.642
9120	0.632	0.64	0.61	0.568	0.56	0.584	0.671	0.634	0.647	0.68	0.68	0.644
9180	0.633	0.644	0.614	0.568	0.561	0.585	0.675	0.637	0.65	0.681	0.682	0.645
9240	0.633	0.647	0.618	0.568	0.561	0.587	0.679	0.642	0.654	0.684	0.684	0.647
9300	0.633	0.65	0.622	0.568	0.561	0.588	0.682	0.645	0.657	0.686	0.685	0.649
9360	0.634	0.652	0.623	0.568	0.561	0.588	0.683	0.646	0.658	0.686	0.684	0.648
9420	0.634	0.652	0.623	0.569	0.561	0.588	0.685	0.648	0.66	0.686	0.685	0.648
9480	0.634	0.654	0.625	0.569	0.561	0.588	0.686	0.649	0.661	0.687	0.685	0.649
9540	0.633	0.652	0.623	0.569	0.561	0.588	0.687	0.65	0.663	0.687	0.685	0.649
9600	0.634	0.656	0.627	0.569	0.562	0.589	0.689	0.652	0.665	0.687	0.685	0.649
9660	0.634	0.656	0.628	0.569	0.562	0.589	0.691	0.654	0.667	0.687	0.685	0.649
9720	0.635	0.657	0.629	0.57	0.562	0.589	0.692	0.655	0.668	0.687	0.685	0.649
9780	0.635	0.658	0.631	0.57	0.562	0.589	0.694	0.656	0.669	0.688	0.685	0.649
9840	0.636	0.661	0.634	0.57	0.562	0.589	0.695	0.656	0.669	0.686	0.684	0.648
9900	0.635	0.66	0.634	0.57	0.562	0.589	0.698	0.66	0.672	0.688	0.685	0.65
9960	0.634	0.661	0.635	0.57	0.562	0.589	0.698	0.66	0.673	0.687	0.684	0.649
10020	0.635	0.662	0.636	0.57	0.562	0.589	0.7	0.662	0.675	0.688	0.685	0.65
